# Supplementary material for: The differential modulation of secondary metabolism induced by a protein hydrolysate and a seaweed extract in tomato plants under salinity
Source: Front Plant Sci. 2023 Jan 16;13:1072782. doi: 10.3389/fpls.2022.1072782 (PMC9884811; doi:10.3389/fpls.2022.1072782)
Supplement: Supplementary file 2 [file DataSheet_2.xlsx]

## Sheet: Tab S1 - Dataset
index	Compound	Name	Pathway	Onthology	Salinity stress					Salinity stress + Seaweed extract					Salinity stress + Seaweed extract + protein hydrolysate					Control					Salinity stress + protein hydrolysate					Retention Time	Mass	Formula	Compound Name
					G-1	G-2	G-3	G-4	G-5	G-6	G-7	G-8	G-9	G-10	G-11	G-12	G-13	G-14	G-15	G-16	G-17	G-18	G-19	G-20	G-21	G-22	G-23	G-24	G-25
1	CPD-14596	neolinustatin	glucosinolate activation // neolinustatin bioactivation	a nitrile // a &beta;-D glucoside	199087	169097	1	1	1	180245	161464	1	298268	162818	130624	100930	199285	90567.9	119371	190374	159402	1	1	1	80654.1	184881	203939	178421	167503	3.66	423.176	C17 H29 N O11	CPD-14596
2	CPD-8793	(+)-delta-amorphene	0	a sesquiterpenoid	4770670	3.95063e+06	3.30021e+06	3.14313e+06	3.5297e+06	3.66427e+06	3.30916e+06	3837965	1.94055e+06	1	121061	1	184570	405046	188198	1	1	145027	163331	600692	528297	331211	236790	1630484	1.89835e+06	5.44619	204.189	C15 H24	CPD-8793
3	CPD-731	(+)-7-epi-jasmonate	jasmonoyl-amino acid conjugates biosynthesis I // jasmonoyl-amino acid conjugates biosynthesis II // superpathway of jasmonoyl-amino acid conjugates biosynthesis // jasmonic acid biosynthesis	a jasmonate	1	1	1	1	1	1	1	1	1	1	787913	982470	668605	687259	910680	1.60502e+06	658890	1.97767e+06	1	1.35607e+06	1074915	1.8339e+06	1.74711e+06	1.76208e+06	1	4.3	209.116	C12 H17 O3	CPD-731
4	CPD-9217	solanidine	&alpha;-solanine/&alpha;-chaconine biosynthesis	an alkaloid	1	1	1	1	1	1	1	1	1.57428e+06	709109	1.48205e+06	1717238	1.62282e+06	1.28851e+06	1.61255e+06	1790498	2.46122e+06	2.39746e+06	2.15904e+06	1.79586e+06	2.17904e+06	4676152	4.03082e+06	4.25084e+06	1	17.32	398.343	C27 H44 N O	CPD-9217
5	CPD-12033	6-hydroxy-2-[hydroxy-(4-hydroxyphenyl)methyl]-1-benzofuran-3-one	hispidol and hispidol 4'-<i>O</i>-&beta;-<i>D</i>-glucoside biosynthesis	a phenol	100765	228236	306763	251872	307080	707898	708938	874372	206821	587006	419367	923298	157725	669858	1.05346e+06	1.67425e+06	2.13638e+06	1472953	1953996	343908	1.36146e+06	791403	951359	1	617978	2.8075	272.07	C15 H12 O5	CPD-12033
6	CPD-444	S-methyl-5-thio-alpha-D-ribose 1-phosphate	<i>S</i>-methyl-5'-thioadenosine degradation I // <i>S</i>-methyl-5-thio-&alpha;-D-ribose 1-phosphate degradation I // L-methionine salvage cycle I (bacteria and plants) // L-methionine salvage cycle II (plants) // <i>S</i>-methyl-5-thio-&alpha;-D-ribose 1-phosphate degradation I	a small molecule	653635	1	1	1	1	1	1	1	1.73741e+06	1947803	1.77189e+06	1.76298e+06	1.68158e+06	1.86889e+06	1.66156e+06	2.04316e+06	1.08013e+06	1497749	1.56568e+06	1.96014e+06	2.45256e+06	1.62662e+06	2.11973e+06	1.67221e+06	1.72287e+06	0.92	257.992	C6 H11 O7 P S	CPD-444
7	CPD-12573	3',4',5'-O-trimethyltricetin	0	a flavonoid	465609	376620	282567	244862	1	1	1	1.27595e+06	1.04386e+06	794161	1078543	1.66728e+06	856574	550313	1.59546e+06	1.74369e+06	1	890287	1	1.80146e+06	1756453	1.67761e+06	945778	1	1287260	5.31737	343.083	C18 H15 O7	CPD-12573
8	CPD-15074	2-hydroxynaringenin	flavonoid di-C-glucosylation // naringenin <i>C</i>-glucosylation	a 2-hydroxyflavanone	1	1	1	1	1	1	1	1	1	1	110689	226541	1	143228	580404	930424	1.24077e+06	224399	386147	442331	458180	906152	568557	698424	1	9.41615	287.053	C15 H11 O6	CPD-15074
9	CPD-7202	4,9-dimethyldodeca-2,4,6,8,10-pentaene-1,12-dial	carotenoid cleavage // ceramide degradation	an apocarotenoid // an aldehyde	290723	440925	239684	1	228899	266025	270136	1	192001	143490	105745	415264	327972	1	1	303603	143100	738139	119615	418415	191025	165366	474454	533546	441731	3.86429	216.111	C14 H16 O2	CPD-7202
10	CPD-4143	sitosterol	phytosterol biosynthesis (plants)	a triterpenoid	1	1.50001e+06	1	1.64883e+06	1	1	1	1	990947	461307	762778	1.08302e+06	1	862458	754151	947758	956164	908912	1.0091e+06	687718	646368	260267	919239	209680	1	18.6041	414.385	C29 H50 O	CPD-4143
11	HMP	4-amino-2-methyl-5-pyrimidinemethanol	hydroxymethylpyrimidine salvage	a small molecule	1	920876	896902	326364	340589	510467	512810	2.41066e+06	208576	1	140967	1	1	125634	151880	200636	185390	383137	240898	228990	9100381	159830	176586	9226489	172398	4.59286	139.075	C6 H9 N3 O	HMP
12	CPD-8633	2',3,4,4',6'-pentahydroxychalcone 4'-O-beta-D-glucoside	cuticular wax biosynthesis // aurone biosynthesis	a chalcone	543171	449571	108635	1	625693	1	114330	580007	322640	98107.9	116308	197414	1	1	166681	217492	1	1	271256	243030	186668	1	1	152743	178597	6.55	450.12	C21 H22 O11	CPD-8633
13	CPD-14736	L-kynurenine	L-tryptophan degradation to 2-amino-3-carboxymuconate semialdehyde // NAD <i>de novo</i> biosynthesis II (from tryptophan)	an amino acid	269191	227281	145542	1	1	122242	131083	827753	536432	357645	300870	501669	125545	309170	432011	557065	357052	120082	286376	519205	460552	580926	358862	385099	590242	7.64043	208.084	C10 H12 N2 O3	CPD-14736
14	TRANS-2-HEXENOL	(E)-2-hexenol	phosphate acquisition // detoxification of reactive carbonyls in chloroplasts // traumatin and (<i>Z</i>)-3-hexen-1-yl acetate biosynthesis // superpathway of lipoxygenase	an alcohol	1	1.01537e+06	1	624000	1.20324e+06	858145	576410	1	1	104740	74085.6	1	1	1	1	1	1	350642	1	1	268580	142051	1	233153	190593	1.62	100.088	C6 H12 O	TRANS-2-HEXENOL
15	CPD-18169	isovitexin 2''-O-beta-D-glucosyl 7-O-galactoside	isovitexin glycosides biosynthesis	a flavone	1	1	1	1	1	1	1	1	1	1	1	3.7594e+06	3.88831e+06	4.01811e+06	3.84169e+06	4084217	3.46923e+06	3.9085e+06	3.70327e+06	1	4.11068e+06	3437693	3.87375e+06	3.72941e+06	1	27	756.193	C33 H40 O20	CPD-18169
16	CPD-14854	2'-hydroxy 3,7,3',4'-tetramethylquercetin	flavonol glucosylation I // polymethylated quercetin glucoside biosynthesis I - quercetin series (Chrysosplenium) // superpathway of polymethylated quercetin/quercetagetin glucoside biosynthesis (Chrysosplenium)	a flavonol derivative	342682	405287	225662	179118	1	342514	425980	558253	1	121208	376489	432018	153415	224148	384873	489306	700871	1	515707	1	480781	420675	472944	335651	292307	1.31	374.101	C19 H18 O8	CPD-14854
17	L-ERYTHRO-4-HYDROXY-GLUTAMATE	erythro-4-hydroxy-L-glutamate	0	4-hydroxy-L-glutamate	417674	1	1	1	1	238386	469630	1.56463e+06	888452	1.13963e+06	892163	257785	876814	823980	273159	931428	640575	173389	250493	249691	362618	245226	207380	333647	429818	2.86	162.04	C5 H8 N O5	L-ERYTHRO-4-HYDROXY-GLUTAMATE
18	CPD-6644	wighteone	wighteone and luteone biosynthesis // superpathway of isoflavonoids (via naringenin)	a small molecule	266624	292302	275040	230905	181420	792553	714520	701861	771322	586056	746799	3.26738e+06	970096	583744	2.63846e+06	2.82417e+06	2907950	2350544	2560694	3.68647e+06	2.2574e+06	3075047	1	1	833795	7.2	337.108	C20 H17 O5	CPD-6644
19	CPD-4125	avenasterol	sphingolipid biosynthesis (plants) // phytosterol biosynthesis (plants)	a &Delta;7-sterol // a triterpenoid	3656079	3549445	3.41523e+06	3.58373e+06	3303942	582641	860478	1.7461e+06	1.32044e+06	562482	3.89609e+06	1	5525688	3.89998e+06	1689037	1	3.52178e+06	1	1.82529e+06	1	945749	1481193	1	1	1.00771e+06	15.5884	412.375	C29 H48 O	CPD-4125
20	CPD-8122	molybdopterin adenine dinucleotide	molybdenum cofactor biosynthesis	a pterin	124389	1.7367e+06	1.45314e+06	1.2814e+06	1.56073e+06	1305792	1.37631e+06	1.28905e+06	1.75952e+06	1.36862e+06	1.88862e+06	1.46516e+06	2.62388e+06	1.52815e+06	1.6946e+06	1.39838e+06	1.42189e+06	1.45457e+06	1.20683e+06	1984407	1.20651e+06	1.23124e+06	747280	1	1.35323e+06	19.04	721.042	C20 H23 N10 O12 P2 S2	CPD-8122
21	CPDIO2-9	1-18:3-2-16:4-monogalactosyldiacylglycerol	glycerolipid acyl chain desaturation (Chlamydomonas) // triacylglycerol biosynthesis (Chlamydomonas) // galactolipid biosynthesis I // arachidonate biosynthesis I (6-desaturase, lower eukaryotes) // icosapentaenoate biosynthesis I (lower eukaryotes) // docosahexaenoate biosynthesis I (lower eukaryotes) // linoleate biosynthesis I (plants) // hydroxylated fatty acid biosynthesis (plants)	a 1,2-diacyl-3-O-(&beta;-D-galactopyranosyl)-<i>sn</i>-glycerol	219651	275052	273339	287157	395433	105193	133983	340774	95732.6	76540.7	115314	95603.9	96626.2	1	1	509388	226356	567394	244495	573113	241167	133140	150602	235339	151875	12.4339	744.472	C43 H68 O10	CPDIO2-9
22	CPD-7662	entacapone	glucosinolate activation	a nitroaromatic compound // a nitrile	207025	141105	187346	1.21005e+06	199716	232560	1	1	1	371677	502630	247931	1.36177e+06	1.37861e+06	350187	411505	551518	282465	546491	287146	267152	371082	455731	289048	349473	3.295	305.101	C14 H15 N3 O5	CPD-7662
23	ALENDRONATE	alendronate	0	a small molecule	1	1	1	691080	1.19926e+06	1.02834e+06	1.07124e+06	698031	605643	1.36872e+06	1.14342e+06	853794	378965	1.01491e+06	208145	876641	527700	884664	911517	699672	1.05187e+06	779844	660903	815356	868017	1.11545	248.009	C4 H12 N O7 P2	ALENDRONATE
24	CPD-14047	N-hydroxy-L-dihomomethionine	glucosinolate biosynthesis from dihomomethionine	an L-<i>N</i>-hydroxypolyhomomethionine	1	739664	659833	389143	986606	531157	502987	1.67929e+06	1.11437e+06	895613	1.18197e+06	683376	1.04369e+06	938251	1.04315e+06	3.03721e+06	3470275	1.15015e+06	3.23881e+06	1.94512e+06	2.35176e+06	1	2.72705e+06	2183202	1.14482e+06	1.64913	192.071	C7 H14 N O3 S	CPD-14047
25	SELENOMETHIONINE	L-selenomethionine	seleno-amino acid biosynthesis (plants) // seleno-amino acid detoxification and volatilization II // superpathway of seleno-compound metabolism	a modified amino acid	328305	1.76315e+06	1.49657e+06	1	1.18645e+06	1.10703e+06	382066	1.18493e+06	1.47776e+06	136212	132462	124954	98350	177366	251246	155091	165956	413769	195591	188671	271494	66684.4	1	1	1	1.12	191.001	C5 H11 N O2 Se	SELENOMETHIONINE
26	CPD-12495	(22R,23R)-22,23-dihydroxycampesterol	brassinosteroid biosynthesis II // superpathway of C28 brassinosteroid biosynthesis	a brassinosteroid	1.14916e+06	1.13025e+06	1.28843e+06	941249	1	1	1	1	1	1	1	1	2.02154e+06	1	1	361610	1	1	431368	375052	259598	411630	1	1	1	10.714	432.361	C28 H48 O3	CPD-12495
27	CPD-19955	butyl benzoate	volatile esters biosynthesis (during fruit ripening)	a carboxylic ester	2.8059e+06	2.29358e+06	1.84572e+06	533286	1.6373e+06	1	253253	248182	271206	211485	259431	285755	259353	697381	1	171911	1	1	235949	1	143164	1	103647	425268	521560	7.57842	178.099	C11 H14 O2	CPD-19955
28	DIHYDROSANGUINARINE	dihydrosanguinarine	sanguinarine and macarpine biosynthesis	a small molecule	1	3.18041e+06	1.56936e+06	1	324418	60854560	91029840	2.68904e+06	72330880	4287197	4747017	4.95866e+06	3534425	6356603	10461159	6.31606e+06	1	1	1	4.10595e+06	6622462	1	969967	387648	98297856	8.52368	333.105	C20 H15 N O4	DIHYDROSANGUINARINE
29	CPD-8135	crinosterol	phytosterol biosynthesis (plants) // sphingolipid biosynthesis (plants)	a 3&beta;-hydroxysteroid	713306	729202	733077	797830	980825	1	1	1	1	1	1	1	9373201	6.07831e+06	6846775	5.17562e+06	5.55021e+06	5.79599e+06	4.8502e+06	6083542	5252570	5074687	1	5567878	1	20.1337	398.355	C28 H46 O	CPD-8135
30	INDOLE_LACTATE	indole-3-lactate	0	an indole derivative	171894	161724	199148	2519022	1.33089e+06	1.31744e+06	3.26181e+06	1.66452e+06	976825	1.08864e+06	1.65149e+06	1.80285e+06	2.05951e+06	1.85706e+06	1.6247e+06	427009	411886	211703	306757	270686	1.47534e+06	1.60855e+06	1	1	906240	1.96174	204.068	C11 H10 N O3	INDOLE_LACTATE
31	CPD-13251	soyasapogenol A	0	a soyasapogenol	4.86491e+06	4.73965e+06	4878584	1	3.26837e+06	1	2.69773e+06	3032443	2.74182e+06	1.73629e+06	2821065	738942	947542	1.60921e+06	816183	1.81285e+06	1.67096e+06	1.96561e+06	1	1	7.4156e+06	1.4899e+06	7626447	1.63274e+06	2.85242e+06	15.3048	474.372	C30 H50 O4	CPD-13251
32	CPD-9527	gossypol-6,6'-dimethyl ether	gossypol biosynthesis	a sesquiterpenoid	363048	429068	382386	203740	1.91292e+06	823504	395678	1	715433	286353	218737	726788	1	161788	132274	164297	270234	677097	170053	413684	158265	189834	1	79210.2	1.04426e+06	6.82909	546.227	C32 H34 O8	CPD-9527
33	CPD-7035	2-phenylethanol	tea aroma glycosidic precursor bioactivation // phenylethanol glycoconjugate biosynthesis // phenylethyl acetate biosynthesis // phenylethanol biosynthesis	a small molecule	1	1.68242e+06	1	1	2.06589e+06	604860	1.51872e+06	684879	695669	676984	591553	972427	413546	1	586445	1.44299e+06	1.97e+06	1.12887e+06	1.19051e+06	989861	869078	1	320631	1	155892	1.35	122.073	C8 H10 O	CPD-7035
34	CPD-13543	kauralexin B2	kauralexin biosynthesis	a kauralexin	1	1	1	1	1	884715	784848	985436	1.12452e+06	774161	822911	1.01381e+06	762834	1	574727	1	616301	1	802039	1	397107	255187	1	1	1.07442e+06	8.56714	330.184	C20 H26 O4	CPD-13543
35	CPD-4889	(E)-beta-ocimene	monoterpene biosynthesis // heliocides biosynthesis	a monoterpenoid	506993	1	679675	147502	1.06228e+06	948537	768207	1	202050	208661	132820	191709	205815	172693	1	188965	146400	387604	124456	149193	94822.3	181856	1	158903	189434	6.22476	136.125	C10 H16	CPD-4889
36	CPD-17599	(-)-bursehernin	yatein biosynthesis I	a lignan	602269	1	358372	1	1.01735e+06	273581	353926	279829	1	427584	322079	1	243195	163674	453109	251157	1	970165	1	265150	338488	381929	100752	125955	235591	5.74	370.143	C21 H22 O6	CPD-17599
37	3-ENOLPYRUVYL-SHIKIMATE-5P	5-enolpyruvoyl-shikimate 3-phosphate	chorismate biosynthesis from 3-dehydroquinate // chorismate biosynthesis I	a small molecule	170651	185440	84521.4	110861	287820	232378	277560	369404	1	1	149230	1	335330	105648	1	677721	1	1	636950	473727	569410	350493	276983	278223	219053	1.54895	319.995	C10 H9 O10 P	3-ENOLPYRUVYL-SHIKIMATE-5P
38	ACETYLCHOLINE	acetylcholine	0	a small molecule	1	248751	599871	1	1	1	1	628230	954009	414640	459125	584320	334314	410149	497225	370579	1.94137e+06	242376	236398	1	897324	1	635717	776204	277227	8.20222	146.118	C7 H16 N O2	ACETYLCHOLINE
39	DIHYDROXY-BUTANONE-P	1-deoxy-L-glycero-tetrulose 4-phosphate	flavin biosynthesis I (bacteria and plants)	a small molecule	1	1	1	1	1	1	1	1	1	492998	1	1	1	230713	1	985448	280428	1	1	330942	416664	1	1	1.27697e+06	1	0.91	181.995	C4 H7 O6 P	DIHYDROXY-BUTANONE-P
40	CPD-13883	beta-seco-amyrin	0	a triterpenoid	2.06019e+06	237729	225038	2.40589e+06	268917	271871	309869	309524	2626238	2.18375e+06	2.15915e+06	566294	1.07659e+06	606798	3.12102e+06	2.18833e+06	2.47022e+06	2.61201e+06	2.16895e+06	2.93013e+06	2.56316e+06	2519906	2545832	2752513	2.49273e+06	20.4712	426.387	C30 H50 O	CPD-13883
41	CPD-14938	3,3',5'-trimethylmyricetin	polymethylated myricetin biosynthesis (tomato) // flavonol glucosylation I	a flavonol derivative	507584	349167	276850	254082	1	267101	371950	377664	408156	397016	148778	375695	274136	234676	331646	393501	647442	445692	528138	435235	337767	306522	292319	378039	276790	3.2425	360.087	C18 H16 O8	CPD-14938
42	CPD-13175	benzyl-6-hydroxy-2-cyclohexene-on-oyl	salicortin biosynthesis	an aromatic compound	300200	130374	86142.1	103380	150274	109418	196727	1	1	221251	1	1	247866	462616	1	292993	1	162410	116446	112991	259374	1	350448	245390	1	1.24	246.088	C14 H14 O4	CPD-13175
43	CPD-8009	quercetin 3,5-O-diglucoside	quercetin glycoside biosynthesis (Arabidopsis) // superpathway of flavones and derivatives biosynthesis // superpathway of flavones and derivatives biosynthesis // flavonol glucosylation I	a flavonol derivative	445668	373766	239696	402205	366831	403500	423181	447998	421907	491957	671601	1.09461e+06	408985	274096	794949	841170	1099985	725700	825603	778645	781757	744675	306341	546231	895752	10.862	626.143	C27 H30 O17	CPD-8009
44	CPD-7392	sulfuretin 6-glucoside	aurone biosynthesis	an aurone	1	1	1	1	1	1	1	1	146324	1	1	1	125700	169703	1	388657	162874	171152	535037	272661	505304	244995	435650	318785	304048	1.34	432.101	C21 H20 O10	CPD-7392
45	CPD-17454	malonyl-furaneol glucopyranoside	furaneol and mesifurane biosynthesis	an aldehyde or ketone	1	117791	136004	1	226759	213781	229932	359701	1	168926	224974	377083	1	169006	371113	208620	549291	169053	251946	155901	150316	216082	201290	136920	100670	1.32	375.097	C15 H19 O11	CPD-17454
46	CPD-7004	dihydrogeranylgeranyl chlorophyll a	chlorophyll <i>a</i> biosynthesis II	an organometallic compound	2551218	3.63011e+06	2.84079e+06	858464	5234202	2232678	2.70468e+06	3.1396e+06	3.56217e+06	1.50366e+06	598271	2.97495e+06	959651	1.80378e+06	4.0833e+06	3671808	1	3.72649e+06	1	2.31896e+06	1.889e+06	1	1	1	3.24358e+06	6.52	887.513	C55 H67 Mg N4 O5	CPD-7004
47	CPD-12402	(E)-1-(glutathion-S-yl)-N-hydroxy-omega-(methylsulfanyl)octan-1-imine	glutathione-mediated detoxification II // glucosinolate biosynthesis from pentahomomethionine	an (<i>E</i>)-1-(glutathion-<i>S</i>-yl)-<i>N</i>-hydroxy-&omega;-(methylsulfanyl)alkan-1-imine	463953	284203	206616	95480.6	475736	302303	406228	1	2.51871e+06	585539	467343	738367	271345	215275	599080	1.23918e+06	985618	1166369	1.14771e+06	1.04295e+06	653227	729088	502557	512335	660818	2.15	493.185	C19 H33 N4 O7 S2	CPD-12402
48	CPD-16	phloroglucinol	1,3,5-trimethoxybenzene biosynthesis	a small molecule	1	573288	1.99072e+06	1	2.9959e+06	1	1	1	1	1	1	1	1	1	201696	1	307701	292882	462788	385098	712617	519550	1	1	1	2.421	126.031	C6 H6 O3	CPD-16
49	CPD-487	adenosine 5'-phosphoramidate	adenosine 5'-phosphoramidate biosynthesis	a purine nucleotide phosphoramidate	1	1	1	1	1	1	1	1	1	1	1	1	275468	153123	280626	486101	699854	940876	630974	540610	429988	1	392039	224866	426741	3.44	345.063	C10 H14 N6 O6 P	CPD-487
50	DATP	dATP	adenosine deoxyribonucleotides <i>de novo</i> biosynthesis // superpathway of adenosine nucleotides <i>de novo</i> biosynthesis I // superpathway of purine nucleotides <i>de novo</i> biosynthesis I // purine deoxyribonucleosides salvage // pyrimidine deoxyribonucleosides salvage // superpathway of pyrimidine deoxyribonucleoside salvage // phytol salvage pathway	a purine 2'-deoxyribonucleoside 5'-triphosphate // a nucleic acid component	1	1	1	1	1	1	1	168880	228677	117658	78058.1	122581	86068	1	1	417663	220352	484014	401554	236305	97988.9	150536	107024	164069	157811	0.91	486.964	C10 H12 N5 O12 P3	DATP
51	CPD-68	1-aminocyclopropane-1-carboxylate	L-methionine salvage cycle II (plants) // jasmonoyl-amino acid conjugates biosynthesis I // superpathway of jasmonoyl-amino acid conjugates biosynthesis // ethylene biosynthesis I (plants)	a non-proteinogenic &alpha;-amino acid	3.1613e+06	4.11419e+06	5076938	689525	2.9738e+06	671121	1	1.1812e+06	832841	1	526985	869457	549931	1.09423e+06	1.6877e+06	1	1459096	1.31406e+06	2.05103e+06	1	929192	707976	709258	1	720029	1.76	101.046	C4 H7 N O2	CPD-68
52	CPD0-1264	suberate	alkane oxidation	an &alpha;,&omega;-dicarboxylate	217699	1	1	1	1	1	1	1	1	137699	405983	360507	384178	506986	245668	114618	93787.6	92016.5	129308	93520.6	295551	1	624159	831655	1	4.144	172.071	C8 H12 O4	CPD0-1264
53	CPD-14494	uvaol	ursolate biosynthesis	a triterpenoid	13724228	11566409	9897424	1	1	1	1	1	1	11305049	14380548	11425771	18730992	11737018	13249680	9215954	10310298	11094613	9131052	12256921	10704101	10944212	1	1	1	20.71	442.382	C30 H50 O2	CPD-14494
54	CPD-3622	pratensein	isoflavonoid biosynthesis II // superpathway of isoflavonoids (via naringenin)	a small molecule	578589	516075	414232	882002	1.42071e+06	1.77503e+06	1.03994e+06	1.44771e+06	925173	1.17938e+06	1134264	1.29227e+06	1	100948	118497	310907	425181	1	240124	297830	186953	193700	129715	196043	131091	2.16913	299.053	C16 H11 O6	CPD-3622
55	CPD-14908	quercetagetin 7-O-glucoside	flavonol glucosylation I // eupatolitin 3-<i>O</i>-glucoside biosynthesis	a flavonol-7-<i>O</i>-&beta;-D-glucosides	1	1	1	1	1	1	1	1	745430	579312	667877	1.20331e+06	475331	382799	1.01952e+06	1.21008e+06	1.6272e+06	980436	1123711	1	117267	1	536292	900383	947101	6.3	479.074	C21 H19 O13	CPD-14908
56	CPD-14427	daphnetin	daphnin interconversion // daphnetin modification	a simple coumarin	353235	1	311879	1.02174e+06	902011	1	1	1.11252e+06	194000	718922	541234	467787	588568	1	336090	551759	578171	1	1	205017	267136	356888	442903	447012	351324	2.67158	178.026	C9 H6 O4	CPD-14427
57	CPD-7980	(S)-(-)-citronellol	phosphate acquisition	citronellol	1	1	1	1	325370	219810	330079	355694	1.70146e+06	435805	1.216e+06	253222	1.19777e+06	1.14171e+06	587489	122255	103365	176126	1	1	817354	998347	1.58479e+06	1	1.80283e+06	4.92889	156.15	C10 H20 O	CPD-7980
58	CPD-20261	2-S-cysteinyldopaquinone	cuticular wax biosynthesis	a quinone	1	1	1	1	1	188371	246216	1	1	1	1	1	1	87509	88160.4	212601	137719	401031	183784	263661	109059	1	1	1	1	6.41	314.06	C12 H14 N2 O6 S	CPD-20261
59	CPD-8747	(Z,E)-germacrene B	0	a sesquiterpenoid	4770670	3.95063e+06	3.30021e+06	3.14313e+06	3.5297e+06	3.66427e+06	3.30916e+06	3837965	1.94055e+06	1	121061	1	184570	405046	188198	1	1	145027	163331	600692	528297	331211	236790	1630484	1.89835e+06	5.44619	204.189	C15 H24	CPD-8747
60	CPD-15073	(E)-6'-hydroxyferulate	superpathway of scopolin and esculin biosynthesis	a phenylpropanoid	272088	272890	324170	318079	291328	241899	182865	288241	280566	213959	185758	325112	207301	242031	268199	577035	618119	508725	554226	370851	142567	238955	291191	167725	179274	2.1932	209.046	C10 H9 O5	CPD-15073
61	CPD-14043	N-hydroxyhomomethionine	glucosinolate biosynthesis from homomethionine	an L-<i>N</i>-hydroxypolyhomomethionine	151617	117989	96907.4	3.29394e+06	2.81256e+06	3.15222e+06	2.54771e+06	3541337	2542614	2319254	3.85008e+06	3.43733e+06	4.6422e+06	1.54475e+06	2.16143e+06	824927	808578	222640	283949	308264	1.95857e+06	2034236	1.89061e+06	1.11229e+06	843445	1.6324	178.055	C6 H12 N O3 S	CPD-14043
62	RIBOFLAVIN	riboflavin	flavin biosynthesis I (bacteria and plants)	a B vitamin // an oxidized flavin	1	1	1	1	1	1	1	1	1	76392.3	93881.6	1	1	1	1	269371	1	1	172392	202859	367902	1	1	1	230615	1.32	375.131	C17 H19 N4 O6	RIBOFLAVIN
63	CPD-8078	1-18:3-2-16:2-monogalactosyldiacylglycerol	triacylglycerol biosynthesis (Chlamydomonas) // galactolipid biosynthesis I // arachidonate biosynthesis I (6-desaturase, lower eukaryotes) // icosapentaenoate biosynthesis I (lower eukaryotes) // docosahexaenoate biosynthesis I (lower eukaryotes) // linoleate biosynthesis I (plants) // hydroxylated fatty acid biosynthesis (plants) // glycolipid desaturation // glycerolipid acyl chain desaturatio…	monogalactosyldiacylglycerol-34:5	1	1	1	1	1	1	1	1	2.94229e+06	2.12168e+06	3.04429e+06	2.38683e+06	4.25825e+06	2395626	2902880	2.22695e+06	2.26153e+06	2.38506e+06	1	3.03492e+06	2145288	2.30394e+06	1.80358e+06	2105321	6.29638e+06	19.02	748.519	C43 H72 O10	CPD-8078
64	CPD-8999	5-(methylsulfanyl)-2,3-dioxopentyl 1-phosphate	<i>S</i>-methyl-5-thio-&alpha;-D-ribose 1-phosphate degradation I // L-methionine salvage cycle I (bacteria and plants) // L-methionine salvage cycle II (plants) // <i>S</i>-methyl-5-thio-&alpha;-D-ribose 1-phosphate degradation I	a small molecule	125594	1	1	1	1	1	1	1	1	1	1	1.45294e+06	1.43599e+06	1.65819e+06	1468337	1.35024e+06	711430	728701	989704	1.4419e+06	2.06435e+06	1.18993e+06	1.75355e+06	1.17858e+06	1.2736e+06	0.91	239.98	C6 H9 O6 P S	CPD-8999
65	CPD-7100	(2S)-2-isopropyl-3-oxosuccinate	L-leucine biosynthesis // superpathway of branched chain amino acid biosynthesis	a small molecule	1.02712e+06	962233	1.04284e+06	1	816211	1.12381e+06	866396	685730	721807	882548	1.04758e+06	988623	1.06651e+06	745489	866974	1.14476e+06	913674	1	1	483031	411567	415425	169406	164774	1	1.23	172.037	C7 H8 O5	CPD-7100
66	CPD-13048	glutinol	0	a triterpenoid	2.06019e+06	237729	225038	2.40589e+06	268917	271871	309869	309524	2626238	2.18375e+06	2.15915e+06	566294	1.07659e+06	606798	3.12102e+06	2.18833e+06	2.47022e+06	2.61201e+06	2.16895e+06	2.93013e+06	2.56316e+06	2519906	2545832	2752513	2.49273e+06	20.4712	426.387	C30 H50 O	CPD-13048
67	CPD-1063	5-(methylsulfanyl)-ribulose 1-phosphate	<i>S</i>-methyl-5-thio-&alpha;-D-ribose 1-phosphate degradation I // L-methionine salvage cycle I (bacteria and plants) // L-methionine salvage cycle II (plants) // <i>S</i>-methyl-5-thio-&alpha;-D-ribose 1-phosphate degradation I	a small molecule	653635	1	1	1	1	1	1	1	1.73741e+06	1947803	1.77189e+06	1.76298e+06	1.68158e+06	1.86889e+06	1.66156e+06	2.04316e+06	1.08013e+06	1497749	1.56568e+06	1.96014e+06	2.45256e+06	1.62662e+06	2.11973e+06	1.67221e+06	1.72287e+06	0.92	257.992	C6 H11 O7 P S	CPD-1063
68	CPD-8804	(+)-sativene	0	a sesquiterpenoid	4770670	3.95063e+06	3.30021e+06	3.14313e+06	3.5297e+06	3.66427e+06	3.30916e+06	3837965	1.94055e+06	1	121061	1	184570	405046	188198	1	1	145027	163331	600692	528297	331211	236790	1630484	1.89835e+06	5.44619	204.189	C15 H24	CPD-8804
69	CPD-12849	(1E,3E)-4-hydroxybuta-1,3-diene-1,2,4-tricarboxylate	0	a tricarboxylate // a 2-hydroxy carboxylate	312197	1.35722e+06	880823	1	853738	1	1	1.14064e+06	1235408	1.2066e+06	1.182e+06	488886	838338	870886	71285.6	820083	791215	798262	851577	959084	951983	971302	929042	756440	778177	0.903182	198.987	C7 H3 O7	CPD-12849
70	CPD-9494	3,5-dihydroxyanisole	1,3,5-trimethoxybenzene biosynthesis	a small molecule	1	602426	659207	771543	146035	111805	127864	154937	133452	117938	125401	135693	130082	98649.4	98736.1	1	1	1	99679.3	1	293087	98186.1	87988.3	137326	235756	1.206	140.049	C7 H8 O3	CPD-9494
71	COUMARYL-ALCOHOL	4-coumaryl alcohol	hinokiresinol biosynthesis // phenylpropanoid biosynthesis // epoxypseudoisoeugenol-2-methylbutanoate biosynthesis	a phenylpropanoid	482409	788569	1.51399e+06	1.11104e+06	322793	2627664	3149851	5.03138e+06	2.05303e+06	296902	2381514	3441733	2.50716e+06	2794311	3.1633e+06	5305821	4333110	3.80083e+06	3912241	3.64361e+06	3.19763e+06	2.83655e+06	3.16678e+06	2.9643e+06	2.56109e+06	1.8536	150.068	C9 H10 O2	COUMARYL-ALCOHOL
72	CPD-10296	pyropheophorbide a	chlorophyll <i>a</i> degradation I // chlorophyll <i>a</i> degradation III	a chlorin	1	1.33916e+06	1.1311e+06	1	1.64638e+06	983350	431989	1	749291	291777	1	489173	1	189560	529179	554610	376449	652580	544530	803037	510024	196599	171427	417511	630342	6.7075	533.259	C33 H33 N4 O3	CPD-10296
73	CPD-653	(S)-NADHX	0	NADHX	1	1	1	1	1	1	1	1	1	1	775701	1.28535e+06	513461	403650	1189671	1.37962e+06	1.48006e+06	1.0829e+06	1.31942e+06	1.19576e+06	1.29067e+06	1.1423e+06	571599	1.0251e+06	1.06002e+06	6.28	681.103	C21 H29 N7 O15 P2	CPD-653
74	CPD-9442	leachianone G	sophoraflavanone G biosynthesis	a small molecule	914838	783632	553386	312580	1.18788e+06	580137	1	2771268	126985	1.948e+06	1.40834e+06	3111956	979898	517108	2.61686e+06	3.14774e+06	3285297	2.60682e+06	2.94529e+06	4027087	2.46078e+06	3.09441e+06	95481.4	87737.5	97729.1	4.76833	355.117	C20 H19 O6	CPD-9442
75	CPD-12910	episterone	phytosterol biosynthesis (plants)	a 3-oxosteroid	1	414792	1	1	1	3.64946e+06	624978	1	971078	2.87624e+06	1	6.7455e+06	10177868	6980867	8.12238e+06	6.29271e+06	7137964	6.87075e+06	5.78388e+06	7.49829e+06	6540226	6372011	1	1	1.28546e+06	15.6712	396.339	C28 H44 O	CPD-12910
76	CPD-20277	swainsonine	0	an alkaloid	1	1	1	1	1	1	1	379592	1600646	796352	617908	858082	726257	915020	654651	1.56296e+06	1423005	2737072	1.38407e+06	2.06363e+06	829907	832645	554278	1.01556e+06	801581	7	173.106	C8 H15 N O3	CPD-20277
77	CPD-16891	1-deoxymannojirimycin	0	a secondary metabolite	20052464	16744285	14301096	8896971	16717356	12271471	16724127	1	14137052	1	14108722	230126	138918	1	220970	1	1	1	1	1	8555853	1	1	1	1	3.45	164.093	C6 H14 N O4	CPD-16891
78	CPD-9481	hederagenin	saponin biosynthesis IV	a triterpenoid	97104.8	1	183709	241347	1	1	1	1	1	1	1	1	1	1.02751e+06	676534	3060522	1	543810	1	987542	759712	430638	264010	184225	1	9.54	471.344	C30 H47 O4	CPD-9481
79	CPD-8001	calystegine A3	calystegine biosynthesis	a small molecule	1.71107e+06	885593	229479	481567	1.87026e+06	1	776157	2.51894e+06	1079571	513540	1	1	1	1	499166	596573	500809	1.03703e+06	571596	725764	406274	467401	455387	245075	833484	5.004	160.098	C7 H14 N O3	CPD-8001
80	CPD-13578	aminomethylpyrimidine	0	a pyrimidine	98000.4	140982	119192	1	164640	1	1	1	1	82327.4	133012	147011	120783	94395.7	115398	175165	165425	171222	233382	130154	119860	137059	143824	149368	149858	1.66	139.097	C6 H11 N4	CPD-13578
81	EGTA	EGTA	0	a small molecule	1	1	1	814901	3.94218e+06	1.86291e+06	2.16975e+06	2989154	2281529	1.90991e+06	2.07466e+06	2.64575e+06	1.07404e+06	687752	2214830	4390471	5.76837e+06	5.9835e+06	5.30083e+06	1	1.60228e+06	2.84447e+06	1.30619e+06	1.78906e+06	1.77638e+06	1.23	376.114	C14 H20 N2 O10	EGTA
82	4-HYDROXY-L-PROLINE	trans-4-hydroxy-L-proline	0	a hydroxy-L-amino acid	1	1	215419	939040	408687	2.10044e+06	2412305	682076	2468525	1.80091e+06	1.27865e+06	1.92438e+06	1.01068e+06	1.39589e+06	1.37895e+06	3.19941e+06	2998571	2.65898e+06	5247899	2.45616e+06	4.23601e+06	3590045	3.69399e+06	4.25298e+06	4493931	1.75	131.058	C5 H9 N O3	4-HYDROXY-L-PROLINE
83	CPD-7844	delphinidin 3-O-sophoroside	superpathway of anthocyanin biosynthesis (from delphinidin 3-<i>O</i>-glucoside) // anthocyanin biosynthesis	an anthocyanidin 3-<i>O</i>-sophoroside	445668	373766	239696	402205	366831	403500	423181	447998	421907	491957	671601	1.09461e+06	408985	274096	794949	841170	1099985	725700	825603	778645	781757	744675	306341	546231	895752	10.862	626.143	C27 H30 O17	CPD-7844
84	S-TETRAHYDROCOLUMBAMINE	(S)-tetrahydrocolumbamine	noscapine biosynthesis // chelerythrine biosynthesis // berberine biosynthesis // palmatine biosynthesis	a small molecule	1	1	1	1	1	1	1	1	1	763893	820596	852608	846878	918180	918534	1.63581e+06	1.49868e+06	1311730	1.46833e+06	960696	1.03143e+06	987492	985246	1.01645e+06	1	17.484	341.162	C20 H23 N O4	S-TETRAHYDROCOLUMBAMINE
85	CPD-10205	4-hydroxy-5-methyl-2-methylene-3(2H)-furanone	furaneol and mesifurane biosynthesis	an aldehyde or ketone	1	573288	1.99072e+06	1	2.9959e+06	1	1	1	1	1	1	1	1	1	201696	1	307701	292882	462788	385098	712617	519550	1	1	1	2.421	126.031	C6 H6 O3	CPD-10205
86	CPD-1962	(+)-afzelechin	proanthocyanidins biosynthesis from flavanols // 2,3-<i>trans</i>-flavanols biosynthesis	a (2<i>R</i>,3<i>S</i>)-flavan-3-ol	2.08455e+06	1829641	2.49012e+06	678629	623154	1.44779e+06	2.28505e+06	428676	246656	349090	414970	664212	283602	293468	554954	992139	969757	552870	1.00112e+06	1	634125	1	1	1	416323	3.14333	274.087	C15 H14 O5	CPD-1962
87	CPD1F-134	gibberellin A9	gibberellin inactivation III (epoxidation) // gibberellin inactivation II (methylation) // gibberellin inactivation I (2&beta;-hydroxylation) // gibberellin biosynthesis I (non C-3, non C-13 hydroxylation) // superpathway of gibberellin biosynthesis	a gibberellin	129121	184301	98640.7	472537	395974	1	158301	335736	1	135751	331072	286522	414968	204913	261019	358399	263830	324255	809064	592969	247874	1.08917e+06	526870	601317	440367	6.24913	315.159	C19 H23 O4	CPD1F-134
88	CARBAMOYL-P	carbamoyl phosphate	UMP biosynthesis I // superpathway of pyrimidine ribonucleotides <i>de novo</i> biosynthesis // superpathway of pyrimidine deoxyribonucleotides <i>de novo</i> biosynthesis // L-citrulline degradation // L-arginine degradation V (arginine deiminase pathway) // Organic Nitrogen Assimilation // ornithine-citrulline shuttle // urea cycle // superpathway of L-citrulline metabolism // canavanine biosyn…	a primary amine	1	655548	1	1	697530	591124	1	1	767805	582459	1	859845	636616	729497	810593	1	413252	279665	1	720706	390311	808370	1	847717	1	0.13	138.969	C H2 N O5 P	CARBAMOYL-P
89	CPD-14858	3,7,4'-trimethylquercetin 2'-O-beta-D-glucoside	flavonol glucosylation I // polymethylated quercetin glucoside biosynthesis I - quercetin series (Chrysosplenium) // superpathway of polymethylated quercetin/quercetagetin glucoside biosynthesis (Chrysosplenium)	a flavonol derivative	305934	266179	234443	89357.3	338115	111584	134144	149730	138575	138136	145675	140350	161289	146650	143087	144332	142678	148530	150577	165685	175350	161593	164137	1	120419	20.5542	522.136	C24 H26 O13	CPD-14858
90	CPDQT-38	3-[(5'-methylsulfanyl)pentyl]malate	aliphatic glucosinolate biosynthesis, side chain elongation cycle	a 3-[(&omega;-methylsulfanyl)alkyl]malate	1	1	1	1	1	1	1	1	143117	1	1	121310	121750	1	88603	88342.4	276792	146232	106653	81680.9	88687	159247	112346	194581	162008	6.045	248.07	C10 H16 O5 S	CPDQT-38
91	CPD-8191	(+)-marmesin	linear furanocoumarin biosynthesis	a furanocoumarin	300200	130374	86142.1	103380	150274	109418	196727	1	1	221251	1	1	247866	462616	1	292993	1	162410	116446	112991	259374	1	350448	245390	1	1.24	246.088	C14 H14 O4	CPD-8191
92	CPD-9642	dioxindole-3-acetyl-3-O-beta-glucose	indole-3-acetate inactivation VII	a dioxindole-3-acetyl-3-O-hexose	266682	207138	155715	160022	337383	1	90716.2	401535	1	160981	1	221594	1	1	1.03809e+06	1.44998e+06	1	153538	288989	1.30866e+06	1.20421e+06	1	1.16563e+06	1.3217e+06	1.35475e+06	3.69222	368.099	C16 H18 N O9	CPD-9642
93	CPD-6442	methylsalicylate	methylsalicylate biosynthesis // volatile benzenoid biosynthesis I (ester formation) // phenylpropanoid volatiles glycoconjugation (tomato) // superpathway of methylsalicylate metabolism	a phenylpropanoid	847913	443466	1.37292e+06	899214	344047	132378	211568	1	1	143539	132867	159466	144706	132208	107454	833219	881247	664560	206184	849826	111215	462423	344298	523886	757709	1.2113	152.045	C8 H8 O3	CPD-6442
94	CPD-6181	beta-alanine betaine	&beta;-alanine betaine biosynthesis	an <i>N</i>-methylated amino acid	41288256	37853772	33789112	1	1	1	1	1	1	52939068	40209500	1	1	735300	1	14351874	23099474	35442752	1	13997128	19114480	7404637	12658153	11005144	15387953	1.3	131.094	C6 H13 N O2	CPD-6181
95	CPD-8935	feruloylserotonin	hydroxycinnamic acid serotonin amides biosynthesis	an amide	1	1	1	1	998082	920632	852498	1	1	1	558466	1	1	373689	510705	1	320108	768165	596334	641789	471807	496949	225413	303598	684025	10.97	352.142	C20 H20 N2 O4	CPD-8935
96	CPD-13907	dehydroascorbate (bicyclic form)	0	a small molecule	9333123	13195856	14446067	13577017	12774205	11207005	106924	4939090	1	188509	171233	150587	121263	1	125943	180840	1	116949	1	117821	118805	1	138235	167511	1	1.51632	192.026	C6 H8 O7	CPD-13907
97	CPD1F-86	gibberellin A17	gibberellin biosynthesis III (early C-13 hydroxylation) // superpathway of gibberellin biosynthesis	a gibberellin	189368	220298	702563	756289	319270	906701	689623	95813.4	1	166941	122281	209412	183818	360340	128838	333187	125594	1	346801	1	178570	191009	345195	345835	437030	4.19227	375.142	C20 H23 O7	CPD1F-86
98	S-N-METHYLCOCLAURINE	(S)-N-methylcoclaurine	(<i>S</i>)-reticuline biosynthesis I // bisbenzylisoquinoline alkaloid biosynthesis	a small molecule	1	1	1	620715	1	654514	993043	2.17803e+06	1	1	18566924	1	187540	261068	81202.9	20725686	20271798	136341	19648306	1	105224	1	1	1	1	10.8338	300.16	C18 H22 N O3	S-N-METHYLCOCLAURINE
99	NEUROSPORENE	all-trans neurosporene	neurosporene biosynthesis // <i>trans</i>-lycopene biosynthesis I // &beta;-carotene biosynthesis (engineered)	a carotenoid	272493	225780	245402	248018	1	1	1	163165	1	1.01433e+06	1	97186912	30533952	1.21649e+06	88309720	1.19614e+06	1.09852e+06	1195408	1.16183e+06	1.52266e+06	72284944	1.29351e+06	1	1	1	17.1553	538.454	C40 H58	NEUROSPORENE
100	CPD0-1501	(2S,3R,6S)-3-fluoro-2,6-diaminopimelate	0	a small molecule	362350	1	444013	1	311394	1	1	1	536432	357645	1	501669	1	309170	432011	557065	357052	120082	286376	519205	460947	569793	358862	452082	590242	9.015	208.084	C7 H13 F N2 O4	CPD0-1501
101	CPD-12218	3-hydroxy-3-phenylpropanoate	benzoate biosynthesis II (CoA-independent, non-&beta;-oxidative)	a monocarboxylate	4.15051e+06	2.62857e+06	1.61596e+06	1.89204e+06	3900883	1.50856e+06	2.07525e+06	10885711	4.15387e+06	1.76238e+06	1.74914e+06	881727	407316	1.04255e+06	673472	1.67994e+06	806926	893231	659811	1077212	683624	683330	1.12818e+06	895461	834426	1.9984	165.055	C9 H9 O3	CPD-12218
102	CPD-8240	beta-acoradiene	0	a sesquiterpenoid	4770670	3.95063e+06	3.30021e+06	3.14313e+06	3.5297e+06	3.66427e+06	3.30916e+06	3837965	1.94055e+06	1	121061	1	184570	405046	188198	1	1	145027	163331	600692	528297	331211	236790	1630484	1.89835e+06	5.44619	204.189	C15 H24	CPD-8240
103	CPD-14753	quercetin 3,4'-O-diglucoside	quercetin glucoside biosynthesis (<i>Allium</i>) // flavonol glucosylation I // quercetin glucoside degradation (<i>Allium</i>)	a flavonol derivative	445668	373766	239696	402205	366831	403500	423181	447998	421907	491957	671601	1.09461e+06	408985	274096	794949	841170	1099985	725700	825603	778645	781757	744675	306341	546231	895752	10.862	626.143	C27 H30 O17	CPD-14753
104	CPD-10207	(2E)-4-hydroxy-5-methyl-2-propylidene-3(2H)-furanone	0	an aldehyde or ketone	1	256966	510387	1	248127	303268	1	461839	1	316863	479882	752570	857716	651629	497478	1.07324e+06	816540	856269	888186	955964	574685	551799	826221	784143	700576	1.89429	154.062	C8 H10 O3	CPD-10207
105	CMP-GROUP	CMP group	0	a nucleoside phosphate group	286057	240312	1	111240	238751	1	1	108752	202922	1	1	95958.3	1	1	1	92281.5	91349.1	79925.9	136332	103457	83957.1	129164	1	1	1	1.63	322.044	C9 H13 N3 O8 P	CMP-GROUP
106	CPD-6744	D-myo-inositol (1,2,6) trisphosphate	phosphate acquisition // phytate degradation I	a <i>myo</i>-inositol trisphosphate	880274	728635	741686	1	834185	736559	763880	770901	929926	900366	826537	855207	708045	1002403	845740	882027	777738	825148	882881	1.15086e+06	1.25685e+06	918690	1.19626e+06	1	982639	1.03	413.914	C6 H9 O15 P3	CPD-6744
107	CPD-261	(4S)-perillyl alcohol	phosphate acquisition // perillyl aldehyde biosynthesis	perillyl alcohol	604233	572214	1	1	714663	1	775316	565102	1	1	1	319045	1	1	257816	373437	228237	241736	321698	352939	439923	582670	639472	425484	734735	6.57882	152.118	C10 H16 O	CPD-261
108	CPD-12506	O(2),1,7,9-tetramethylurate	caffeine degradation II	a small molecule	440981	409924	405245	346211	1.2588e+06	185925	267688	1.38125e+06	1.14258e+06	168020	654546	406534	610600	828068	1	1.00621e+06	1194400	1.32145e+06	1.12041e+06	2.83953e+06	1.3219e+06	885597	628141	992956	714635	1.8125	224.09	C9 H12 N4 O3	CPD-12506
109	CPD-709	(5alpha)-campestan-3-one	brassinosteroid biosynthesis I // brassinosteroid biosynthesis III // brassinosteroid biosynthesis II // superpathway of C28 brassinosteroid biosynthesis	a brassinosteroid	1	368152	1	1	1	1	1	1	1.90187e+06	1.49111e+06	1	1.2553e+06	1.98375e+06	1.32906e+06	1.49224e+06	1.14594e+06	1.22658e+06	1.26618e+06	1.03989e+06	1.32342e+06	1.17178e+06	1.11862e+06	1.12407e+06	1.20849e+06	1	20.83	400.366	C28 H48 O	CPD-709
110	CPD-12505	1,3,7,9-tetramethylurate	caffeine degradation II	a small molecule	440981	409924	405245	346211	1.2588e+06	185925	267688	1.38125e+06	1.14258e+06	168020	654546	406534	610600	828068	1	1.00621e+06	1194400	1.32145e+06	1.12041e+06	2.83953e+06	1.3219e+06	885597	628141	992956	714635	1.8125	224.09	C9 H12 N4 O3	CPD-12505
111	CPD-10893	quercetin 3, 4', 7-trisulfate	flavonol glucosylation I // quercetin sulfate biosynthesis // superpathway of flavones and derivatives biosynthesis	a flavonol derivative	929982	929874	946877	884236	969152	836581	970137	2.07289e+06	2050478	1.6736e+06	1.90121e+06	1.59558e+06	2.69141e+06	492844	2.14193e+06	986442	1.08279e+06	1.09877e+06	1.66229e+06	1.09927e+06	1.26496e+06	509513	1	1.18082e+06	219776	13.3296	538.892	C15 H7 O16 S3	CPD-10893
112	CPDQT-419	8-(methylsulfanyl)octyl-desulfoglucosinolate	glucosinolate biosynthesis from hexahomomethionine	an (<i>E</i>)-<i>S</i>-glucosyl-<i>N</i>-hydroxy-&omega;-(methylsulfanyl)alkimidothioate	428605	518926	557897	422342	1	1	1	1	1.23707e+06	1	1	1.07749e+06	1	1.0627e+06	1.17199e+06	1.69476e+06	1.49201e+06	1.4034e+06	1257576	1.53195e+06	1.19277e+06	1	1	1	772528	9.164	397.161	C16 H31 N O6 S2	CPDQT-419
113	GDP-4-DEHYDRO-6-DEOXY-D-MANNOSE	GDP-4-dehydro-alpha-D-rhamnose	GDP-L-fucose biosynthesis I (from GDP-D-mannose)	a GDP-sugar	275580	209595	161747	128329	1	97987.3	105327	1	170129	195453	232295	152964	336131	166213	239538	107636	123848	128192	159194	268049	178046	155199	110907	138480	117966	18.82	585.055	C16 H21 N5 O15 P2	GDP-4-DEHYDRO-6-DEOXY-D-MANNOSE
114	CAFFEOYLQUINATE	trans-5-O-caffeoyl-D-quinate	chlorogenic acid biosynthesis II // caffeoylglucarate biosynthesis // chlorogenic acid biosynthesis I // phenylpropanoid biosynthesis	a small molecule	3.51616e+06	2.94e+06	2.02875e+06	380891	3.22032e+06	1.79852e+06	2.05025e+06	2323582	2.44522e+06	2.2512e+06	1.35009e+06	2.63584e+06	1	363755	882333	1	2.32338e+06	2197570	2.29074e+06	1	797642	661741	157264	173737	1	1.26	353.094	C16 H17 O9	CAFFEOYLQUINATE
115	5-OXOPROLINE	5-oxo-L-proline	&gamma;-glutamyl cycle // &gamma;-glutamyl cycle (plant pathway)	a small molecule	637469	1	1	1	1	1	1	1	1	1	1	1	1	1	1	909860	4.05833e+06	847696	1	7019415	5621221	1	6855415	1	4080810	0.91	128.032	C5 H6 N O3	5-OXOPROLINE
116	3-2-METHYLTHIOETHYLMALIC-ACID	3-[(2'-methylsulfanyl)ethyl]malate	L-homomethionine biosynthesis	a 3-[(&omega;-methylsulfanyl)alkyl]malate	1	1	1	1	1	92006.3	95901.4	100072	123962	110666	80734	97910.9	86216	91226.4	88840.1	141676	121668	171792	158760	153316	119850	105448	116536	106356	123356	0.89	206.026	C7 H10 O5 S	3-2-METHYLTHIOETHYLMALIC-ACID
117	CPD-14902	porifersta-7,25(27)-dienol	sphingolipid biosynthesis (plants) // 7-dehydroporiferasterol biosynthesis	a sterol	3656079	3549445	3.41523e+06	3.58373e+06	3303942	582641	860478	1.7461e+06	1.32044e+06	562482	3.89609e+06	1	5525688	3.89998e+06	1689037	1	3.52178e+06	1	1.82529e+06	1	945749	1481193	1	1	1.00771e+06	15.5884	412.375	C29 H48 O	CPD-14902
118	CPD-8844	(3E)-4,8-dimethylnona-1,3,7-triene	(3<i>E</i>)-4,8-dimethylnona-1,3,7-triene biosynthesis I // (3<i>E</i>)-4,8-dimethylnona-1,3,7-triene biosynthesis II	a homoterpenoid	396101	429774	567892	1	425824	466847	451029	197752	770136	1	487554	1	519433	1	388579	403339	563360	662572	498000	428322	407506	567201	418831	431441	556568	9.31809	150.141	C11 H18	CPD-8844
119	CPD-4406	glyceollin II	glyceollin biosynthesis // superpathway of pterocarpan biosynthesis (via daidzein)	a glyceollin	1.66902e+06	1	1	279114	1807899	1.77357e+06	1550485	1.29455e+06	688679	497794	672149	811904	701265	561520	638022	303695	1	1	130046	477025	594248	728892	710918	768530	1.65297e+06	8.93952	338.117	C20 H18 O5	CPD-4406
120	CPD-9905	3beta-hydroxy-9beta-pimara-7,15-diene-19,6beta-olide	momilactone A biosynthesis	a small molecule	42784932	55913460	1	16170784	73809256	1	1	1	40186636	18761568	34484960	328258	456853	343804	102485	1	1175430	1	1.30834e+06	596001	239661	1	1	1	1	11.374	316.204	C20 H28 O3	CPD-9905
121	CPD-236	gibberellin A29	gibberellin inactivation I (2&beta;-hydroxylation)	a gibberellin	278879	394760	573614	319286	1	799697	742234	507329	401811	1	1	1	728760	652713	921199	358219	376766	601146	426461	262970	238567	1	276132	251770	1	12.2	347.147	C19 H23 O6	CPD-236
122	CPD-8674	1-O-(4-coumaroyl)-beta-D-glucose	lampranthin biosynthesis // ternatin C3 biosynthesis // acylated cyanidin galactoside biosynthesis // 2-<i>O</i>-acetyl-3-<i>O</i>-<i>trans</i>-coutarate biosynthesis // amaranthin biosynthesis // superpathway of betalain biosynthesis	a phenylpropanoid	1.79364e+06	1.289e+06	1.04178e+06	1	1.85452e+06	923243	1.19026e+06	1	456995	409174	1	432714	1	595440	519846	462961	461897	448778	466739	481693	496382	576799	483335	529584	1	5.797	326.099	C15 H18 O8	CPD-8674
123	CPD-8081	1-18:3-2-18:3-digalactosyldiacylglycerol	glycolipid desaturation // galactolipid biosynthesis I // arachidonate biosynthesis I (6-desaturase, lower eukaryotes) // icosapentaenoate biosynthesis I (lower eukaryotes) // docosahexaenoate biosynthesis I (lower eukaryotes) // linoleate biosynthesis I (plants) // hydroxylated fatty acid biosynthesis (plants)	digalactosyldiacylglycerol-36:6	2.65589e+06	1	3447297	2.46389e+06	1.81765e+06	1	1.20079e+06	710227	1	320952	1	369099	169772	225274	210625	275051	331754	1	338036	220963	125315	314335	185872	366212	1	25.3974	936.576	C51 H84 O15	CPD-8081
124	CPDQT-5	(+)-hydantocidin	0	ethyl iodide	948120	710332	651533	547882	1.08071e+06	1.20703e+06	1.42538e+06	1.22534e+06	676248	895801	478434	199974	1.3121e+06	473691	307613	187822	330447	340092	320245	324254	323815	307801	163952	357149	299024	1.31	218.056	C7 H10 N2 O6	CPDQT-5
125	6-METHOXYMELLEIN	6-methoxymellein	6-methoxymellein biosynthesis	a small molecule	552673	562953	487597	280787	753158	461259	519745	286728	823252	413644	445673	615775	1.03366e+06	360178	813861	586092	1.14552e+06	1	1	1.00497e+06	496600	911354	1	1	1.25255e+06	3.56238	208.074	C11 H12 O4	6-METHOXYMELLEIN
126	3-URACIL-1-YL-L-SERINE	L-willardiine	willardiine and isowillardiine biosynthesis	a modified amino acid	1	1	121484	226305	1	1	87152.1	1	1	1	1	1	1	1	1	1	1	1	1	1	1.16558e+06	1	1487632	819014	1	1.29	199.057	C7 H9 N3 O4	3-URACIL-1-YL-L-SERINE
127	AMINO-HYDROXYMETHYL-METHYL-PYR-P	4-amino-2-methyl-5-(phosphooxymethyl)pyrimidine	4-amino-2-methyl-5-diphosphomethylpyrimidine biosynthesis // superpathway of thiamine diphosphate biosynthesis III (eukaryotes) // hydroxymethylpyrimidine salvage	a small molecule	1	192227	433030	188940	1	122962	1	1	1	1	1	1	1	1	1	293065	285629	301971	248061	187994	163667	1	1	142183	1	4.96636	217.02	C6 H8 N3 O4 P	AMINO-HYDROXYMETHYL-METHYL-PYR-P
128	GERANYLGERANYL-PP	geranylgeranyl diphosphate	geranylgeranyl diphosphate biosynthesis // superpathway of geranylgeranyl diphosphate biosynthesis II (via MEP) // superpathway of geranylgeranyldiphosphate biosynthesis I (via mevalonate) // <i>cis</i>-abienol biosynthesis // labdane-type diterpenes biosynthesis // phytyl diphosphate biosynthesis // superpathway of phylloquinol biosynthesis // polyisoprenoid biosynthesis // cembratrienediol bios…	an all-<i>trans</i>-polyisoprenyl diphosphate	1	1	1	1	1	306591	140366	683417	165107	156512	1	1	1	178393	165485	145958	149948	154447	1	166701	164215	914177	576622	862991	142278	14.9369	447.171	C20 H33 O7 P2	GERANYLGERANYL-PP
129	CPD-9877	(-)-curcuquinone	heliannuol and heliespirone biosynthesis	a sesquiterpenoid	2.29426e+06	1.77199e+06	1.77316e+06	2418248	2314139	1.89586e+06	2.41406e+06	3.00829e+06	1.03942e+06	1.78301e+06	1372766	2399139	1.28562e+06	1	2.23808e+06	1.2592e+06	1	1	1	1	2.40706e+06	1	1	1	178820	1.64	232.148	C15 H20 O2	CPD-9877
130	LYS	L-lysine	L-lysine biosynthesis VI // superpathway of L-lysine, L-threonine and L-methionine biosynthesis II // lysine degradation II // lysine degradation III // L-asparagine degradation II // dimethylsulfoniopropanoate biosynthesis I (Wollastonia) // Organic Nitrogen Assimilation // &gamma;-glutamyl cycle // L-homomethionine biosynthesis // aliphatic glucosinolate biosynthesis, side chain elongation cycl…	a positively-charged polar amino acid // a proteinogenic amino acid // a basic amino acid // an L-lysine or <i>meso</i>-2,6-diaminoheptanedioate // an L-amino acid	1.58544e+06	1.69739e+06	1345942	1270511	2.03904e+06	1.22052e+06	1.49938e+06	1	749465	1753525	976152	1.25707e+06	932317	515567	457742	432084	421661	267528	478637	368778	303227	428976	1	1	1	1.31	147.114	C6 H15 N2 O2	LYS
131	CPD-16764	8-methoxykaempferol	flavonol glucosylation I	a flavonol	152047	174660	113519	1	1	143923	1	1	1	397576	1	1	186444	314648	287554	965685	702201	507331	920643	816752	484524	479214	573569	567436	389097	2.43167	315.043	C16 H11 O7	CPD-16764
132	CPD-14499	erythrodiol	ginsenosides biosynthesis // oleanolate biosynthesis	a triterpenoid	13724228	11566409	9897424	1	1	1	1	1	1	11305049	14380548	11425771	18730992	11737018	13249680	9215954	10310298	11094613	9131052	12256921	10704101	10944212	1	1	1	20.71	442.382	C30 H50 O2	CPD-14499
133	CPD-4944	(+)-isomenthol	menthol biosynthesis // phosphate acquisition	a monoterpenol	1	1	1	1	325370	219810	330079	355694	1.70146e+06	435805	1.216e+06	253222	1.19777e+06	1.14171e+06	587489	122255	103365	176126	1	1	817354	998347	1.58479e+06	1	1.80283e+06	4.92889	156.15	C10 H20 O	CPD-4944
134	CPD-6801	aloesone	aloesone biosynthesis I // aloesone biosynthesis II	a polyketide	1	1	1	1	1	1	1	760420	1.34357e+06	1.96637e+06	1.33976e+06	1	1761681	1.92765e+06	778607	1.13565e+06	1	353107	1.42755e+06	1	1.39481e+06	1	2.02676e+06	1.81208e+06	1.81244e+06	1.25	232.071	C13 H12 O4	CPD-6801
135	CPD-5804	p-aminobenzoate-beta-D-glucopyranosyl ester	tetrahydrofolate biosynthesis II	a small molecule	1.09502e+06	492971	457780	270018	1035164	438948	560366	1.00654e+06	418464	422649	397057	848164	341753	124129	558001	2.05899e+06	1767387	1	1.88045e+06	921837	223706	528359	1	176037	205839	3.61956	299.099	C13 H17 N O7	CPD-5804
136	CPD0-1762	1,2-dioctanoyl-1,2,3-butanetriol	0	a small molecule	1.45988e+06	1.43669e+06	1.55063e+06	1704675	1.9682e+06	1.65391e+06	1.75959e+06	1689482	2.46216e+06	870824	1.26535e+06	2.0373e+06	354676	922754	1.55467e+06	1.29275e+06	1.74846e+06	744423	1.12445e+06	1.12475e+06	1.65958e+06	335355	1	716071	327538	9.78667	358.272	C20 H38 O5	CPD0-1762
137	CPD-6645	2,3-dehydrokievitone	kievitone biosynthesis // superpathway of isoflavonoids (via naringenin)	a small molecule	1	846619	1.84296e+06	803583	1	1	2.27098e+06	2.74139e+06	2511515	2.54906e+06	1.86619e+06	2.93038e+06	1.22392e+06	497560	2.42842e+06	2.94455e+06	2.53561e+06	2602127	2.7732e+06	3.63446e+06	1.88754e+06	3.01365e+06	2.59674e+06	3242379	1	1.26	353.103	C20 H17 O6	CPD-6645
138	CPD-4721	solavetivone	sesquiterpenoid phytoalexins biosynthesis	a sesquiterpenoid // a phytoalexin	1.23516e+06	1.13548e+06	880656	397551	1.03526e+06	607009	712060	1.70361e+06	1.19198e+06	613212	644263	1.01363e+06	719917	389719	795936	1.08759e+06	841983	1	1.04226e+06	1.04722e+06	891415	1	1	1	1	9.994	218.166	C15 H22 O	CPD-4721
139	CPD-14594	linustatin	glucosinolate activation // linustatin bioactivation	a nitrile // a &beta;-D glucoside	511498	537595	554200	435832	705791	1	466195	1	1	455086	454144	1.02901e+06	913997	832105	1.0283e+06	1.03552e+06	761921	1	798505	723845	865519	982738	952323	849660	1	13.162	409.154	C16 H27 N O11	CPD-14594
140	CPD-12751	13-epi manoyl oxide	labdane-type diterpenes biosynthesis	a diterpenoid	1	1	1	1	12915371	1	1	7.74312e+06	7253360	6.67557e+06	26855994	1	18227078	2.71399e+06	9242478	1	1	30560618	20459372	1	13097784	11925754	9926097	1	1	16.9362	290.261	C20 H34 O	CPD-12751
141	CPD-12208	4-coumaroyl-diketide	phenylphenalenone biosynthesis	a small molecule	1	1	1	1	1	1	1	1	1	378074	377304	1	506822	1.47678e+06	446886	4.86331e+06	3.21398e+06	4606310	4.06876e+06	4.24378e+06	3025714	573908	2.93132e+06	3.47275e+06	3338662	0.92	205.048	C11 H9 O4	CPD-12208
142	CPD-12850	4alpha,14alpha-dimethyl-9beta,19-cyclo-5alpha-cholest-24-en-3beta-ol	plant sterol biosynthesis II	a steroid	3656079	3549445	3.41523e+06	3.58373e+06	3303942	582641	860478	1.7461e+06	1.32044e+06	562482	3.89609e+06	1	5525688	3.89998e+06	1689037	1	3.52178e+06	1	1.82529e+06	1	945749	1481193	1	1	1.00771e+06	15.5884	412.375	C29 H48 O	CPD-12850
143	CPD0-1524	alpha-oxo-1-carboxy-4-tetrahydrothiopyranpropanoate S-oxide	0	a small molecule	1	1	78053.9	1	133946	1	1	1	167255	127820	93692.3	104774	86216	176339	246934	491973	336911	474872	451215	455268	351833	389689	346733	388826	670862	0.9	246.019	C9 H10 O6 S	CPD0-1524
144	CPD-11684	quercetin 3'-O-glucoside	0	a small molecule	200393	145707	124914	1	178539	1	1	1	1	1	188128	281484	131122	138374	262536	282923	318593	262739	269258	233274	278469	245404	130263	219918	225590	5.15947	463.078	C21 H19 O12	CPD-11684
145	CPD-16621	maniladiol	avenacin A-1 biosynthesis // superpathway of avenacin A biosynthesis	a triterpenoid	13724228	11566409	9897424	1	1	1	1	1	1	11305049	14380548	11425771	18730992	11737018	13249680	9215954	10310298	11094613	9131052	12256921	10704101	10944212	1	1	1	20.71	442.382	C30 H50 O2	CPD-16621
146	CPD-18132	2-hydroxy-3-[(1E)-3-oxoprop-1-en-1-yl]-2H-pyran-6-carboxylate	arabidopyrone biosynthesis	a phenylpropanoid	476434	477004	348448	393109	618101	653945	418871	408305	444856	1	1.13865e+06	1.06322e+06	1	1	920488	1199559	1.27887e+06	702335	731121	499838	400523	690001	645464	621371	587043	1.22	195.029	C9 H7 O5	CPD-18132
147	DETHIOBIOTIN	dethiobiotin	biotin biosynthesis from 8-amino-7-oxononanoate I	a small molecule	1.01591e+06	2.70418e+06	351408	438138	2.40984e+06	2589098	2.89223e+06	1.8232e+06	1	506139	1.26662e+06	463043	1239814	1.1729e+06	618712	87581.6	1	90130.6	316259	192411	220323	1.07615e+06	195738	289335	132142	4.10652	213.126	C10 H17 N2 O3	DETHIOBIOTIN
148	CPD-4607	benzyladenine-7-N-glucoside	cytokinins 7-<i>N</i>-glucoside biosynthesis	an adenine-type cytokinin glucoside	501644	935999	834925	1	988394	1.32365e+06	1.94706e+06	1	2.97279e+06	1.5225e+06	947433	2.24384e+06	1.18783e+06	1.1464e+06	1.9744e+06	209450	421949	195320	341855	1	1709721	2.56749e+06	1.81506e+06	2.02576e+06	2.30685e+06	8.92364	387.161	C18 H21 N5 O5	CPD-4607
149	CPD-8692	abieta-7,13-dien-18,18-diol	phosphate acquisition // abietic acid biosynthesis // superpathway of diterpene resin acids biosynthesis	a diterpenoid // an alcohol	1	1	1	1	1	4503922	1872327	1	3.51343e+06	1.53181e+06	3776091	4519655	5400003	3.83506e+06	3.29137e+06	3.96811e+06	3.48755e+06	3.67365e+06	3153481	3.17845e+06	4317841	4479744	4.48872e+06	3.31068e+06	1	15.2672	304.24	C20 H32 O2	CPD-8692
150	CPD0-1326	p-(bromoacetamido)phenyl uridyl pyrophosphate	0	a bromoaromatic compound	11470668	10314782	9092645	1	1	1	8887673	7973135	11430675	9904552	11771427	9620604	17012272	10405319	134752	9060101	302190	169951	142281	10906129	6865746	6794426	5351656	6.05474e+06	9197408	18.1755	612.958	C17 H18 Br N3 O13 P2	CPD0-1326
151	CPD-19447	11-hydroxyvittatine	<i>Amaryllidacea</i> alkaloids biosynthesis	a small molecule	611920	473341	575949	372136	953354	657765	560083	422782	229875	331759	253204	220858	170716	203796	367805	390188	281279	1	368112	1	360217	436201	339513	1	1	1.58	287.118	C16 H17 N O4	CPD-19447
152	CPD-8166	1-18:2-2-18:3-monogalactosyldiacylglycerol	triacylglycerol biosynthesis (Chlamydomonas) // galactolipid biosynthesis I // arachidonate biosynthesis I (6-desaturase, lower eukaryotes) // icosapentaenoate biosynthesis I (lower eukaryotes) // docosahexaenoate biosynthesis I (lower eukaryotes) // linoleate biosynthesis I (plants) // hydroxylated fatty acid biosynthesis (plants) // glycolipid desaturation	monogalactosyldiacylglycerol-36:5	371830	424259	557921	517551	614374	1	1	1	1	1	1	477385	1	102415	655006	109759	143119	142685	105496	652468	474517	120447	466406	555302	1	19.4788	776.546	C45 H76 O10	CPD-8166
153	CPD-20023	3,5-di-C-glucosyl-2,4,4',6-tetrahydroxydibenzoylmethane	flavonoid di-C-glucosylation	a small molecule	1	36904756	17594512	9382634	1	14098954	16882702	65219372	40791932	1	358958	319032	411557	337198	335434	347236	355760	469243	333952	424483	294904	574470	393590	226498	1	18.9833	611.153	C27 H31 O16	CPD-20023
154	DOPAQUINONE	dopaquinone	cuticular wax biosynthesis // betacyanin biosynthesis // superpathway of betalain biosynthesis	a quinone	1	122366	210890	225816	1	132952	1	1	121074	138186	170705	1	173865	124091	92184.7	1	1	1	1	1	63822.6	1	1	1	1	1.21	195.053	C9 H9 N O4	DOPAQUINONE
155	574-TRIHYDROXY-3-METHOXYFLAVONE	chrysoeriol	tricin biosynthesis	a 3'-methoxyflavone	578589	516075	414232	882002	1.42071e+06	1.77503e+06	1.03994e+06	1.44771e+06	925173	1.17938e+06	1134264	1.29227e+06	1	100948	118497	310907	425181	1	240124	297830	186953	193700	129715	196043	131091	2.16913	299.053	C16 H11 O6	574-TRIHYDROXY-3-METHOXYFLAVONE
156	UDP-L-RHAMNOSE	UDP-beta-L-rhamnose	UDP-&beta;-L-rhamnose biosynthesis // eupatolitin 3-<i>O</i>-glucoside biosynthesis // kaempferide triglycoside biosynthesis // violdelphin biosynthesis // vitexin and derivatives biosynthesis // kaempferol glycoside biosynthesis (Arabidopsis) // soybean saponin I biosynthesis // isovitexin glycosides biosynthesis // luteolin glycosides biosynthesis // apigenin glycosides biosynthesis // querceti…	a UDP-sugar	1	1	1	1	1	1	78389.9	197269	266859	138875	1	309424	217083	121469	180063	1	102113	1	209027	1	169838	352610	206452	330901	368083	7.47	548.044	C15 H22 N2 O16 P2	UDP-L-RHAMNOSE
157	CPD-13929	(13E)-labda-7,13-dien-15-ol	0	a diterpenoid	1	1	1	1	12915371	1	1	7.74312e+06	7253360	6.67557e+06	26855994	1	18227078	2.71399e+06	9242478	1	1	30560618	20459372	1	13097784	11925754	9926097	1	1	16.9362	290.261	C20 H34 O	CPD-13929
158	CPD-5881	(6R)-4a-hydroxy-tetrahydrobiopterin	betalamic acid biosynthesis // superpathway of betalain biosynthesis // rosmarinic acid biosynthesis II // superpathway of rosmarinic acid biosynthesis // serotonin and melatonin biosynthesis // (<i>S</i>)-reticuline biosynthesis I	a 4a-hydroxytetrahydropteridine	385781	372244	305130	1.22724e+06	520178	269687	1.38748e+06	552046	340734	387997	365933	482687	194748	277156	271580	202832	1	239399	281408	311924	209691	471931	1	1	130285	2.53954	257.113	C9 H15 N5 O4	CPD-5881
159	CPD-15839	delta-tocotrienol	cuticular wax biosynthesis // vitamin E biosynthesis (tocotrienols)	a tocotrienol	1.50337e+06	1.50529e+06	2.40656e+06	2.29349e+06	2.79884e+06	2.08733e+06	1.23453e+06	1	1	678483	1	1.60398e+06	1.04833e+06	1114010	1.32249e+06	2.11133e+06	4.11579e+06	1237221	1.85126e+06	1.7351e+06	736217	1.53577e+06	1	1	1.61695e+06	18.322	396.303	C27 H40 O2	CPD-15839
160	CPD0-1905	8-oxo-dGTP	oxidized GTP and dGTP detoxification	a modified nucleotide	385039	358361	331479	284480	339708	302753	327517	323268	391869	309723	408611	318551	543314	357047	1	329543	336408	1.00233e+06	1	1	237693	278221	304126	1	321694	14.4495	518.966	C10 H12 N5 O14 P3	CPD0-1905
161	APIGENIN-7-O-NEOHESPERIDOSIDE	apigenin 7-O-neohesperidoside	apigenin glycosides biosynthesis	a small molecule	99160.8	1	81564.4	176126	115163	185348	190626	188461	248817	241593	265786	249323	295401	256898	258270	212869	250696	276688	232919	277860	264838	1	199949	252800	97054.6	17.1339	578.166	C27 H30 O14	APIGENIN-7-O-NEOHESPERIDOSIDE
162	METHYLENE-THF	5,10-methylenetetrahydropteroyl mono-L-glutamate	folate polyglutamylation // glycine biosynthesis // glycine biosynthesis I // glycine cleavage // photorespiration // superpathway of pyrimidine deoxyribonucleotides <i>de novo</i> biosynthesis (<i>E. coli</i>) // phosphopantothenate biosynthesis I // superpathway of coenzyme A biosynthesis II (plants) // formate assimilation into 5,10-methylenetetrahydrofolate // folate transformations II	a 5,10-methylenetetrahydrofolate	193729	107018	972179	161914	1	1.25213e+06	993937	1	1	587330	802801	1.43833e+06	1.19818e+06	1472478	1.9454e+06	5809978	1	1	1	1	1.66957e+06	2317992	1.82603e+06	1.39208e+06	1	1.26	455.156	C20 H21 N7 O6	METHYLENE-THF
163	CPD-7146	6-isobutyl-4-hydroxy-2-pyrone	0	an oxygen heterocycle	712708	1.04213e+06	852372	661510	1.14813e+06	1	1	1	894779	513341	588486	593215	2.09681e+06	2245264	2.69195e+06	1.02673e+06	821238	3460153	4.14568e+06	1.17798e+06	3159464	2.10827e+06	570012	2.19442e+06	584011	3.94	167.071	C9 H11 O3	CPD-7146
164	CPD-4892	(-)-alpha-pinene	monoterpene biosynthesis // oleoresin monoterpene volatiles biosynthesis // superpathway of oleoresin turpentine biosynthesis // trichome monoterpenes biosynthesis	an &alpha;-pinene	506993	1	679675	147502	1.06228e+06	948537	768207	1	202050	208661	132820	191709	205815	172693	1	188965	146400	387604	124456	149193	94822.3	181856	1	158903	189434	6.22476	136.125	C10 H16	CPD-4892
165	CPD-19479	2-[(2'-methylsulfanyl)pentyl]maleate	alkane oxidation // aliphatic glucosinolate biosynthesis, side chain elongation cycle	a 2-[(&omega;-methylsulfanyl)alkyl]maleate	1	1	1	1	1	1	1	1	110318	1	1	147897	1	1	1	1	290128	501296	1	240481	139680	1	1	216513	1	7.7	230.059	C10 H14 O4 S	CPD-19479
166	2-PHOSPHO-4-CYTIDINE-5-DIPHOSPHO-2-C-MET	2-phospho-4-(cytidine 5'-diphospho)-2-C-methyl-D-erythritol	methylerythritol phosphate pathway I // taxadiene biosynthesis (engineered) // superpathway of ergosterol biosynthesis II // superpathway of geranylgeranyl diphosphate biosynthesis II (via MEP) // isoprene biosynthesis I // methylerythritol phosphate pathway II	a sugar phosphate // a CDP-sugar	1	1	1	1	1	1	1	1	4.0976e+06	3.46942e+06	4.07299e+06	3.31733e+06	5.93329e+06	3.64393e+06	4.3895e+06	3212111	3422348	3604224	3.28237e+06	4921347	3841778	3.71458e+06	3.4722e+06	3.78363e+06	1	19.29	597.006	C14 H22 N3 O17 P3	2-PHOSPHO-4-CYTIDINE-5-DIPHOSPHO-2-C-MET
167	CPD-3713	cytidine 2',3'-cyclic monophosphate	0	a nucleoside cyclic phosphate // a nucleoside cyclic monophosphate // a ribonucleoside 2',3'-cyclic phosphate // a pyrimidine	2.63498e+06	2.23453e+06	3069061	966078	3436160	6.83775e+06	4315363	8340236	242163	173615	112681	335537	6977706	123066	294582	446669	526054	233463	430042	478542	312733	317598	181109	1	176433	7.26375	304.033	C9 H11 N3 O7 P	CPD-3713
168	CPD-12205	(4E,6E)-1-(4-hydroxyphenyl)-7-phenylhepta-4,6-dien-3-one	phenylphenalenone biosynthesis	a secondary metabolite	1	1	1	652611	1171286	751381	805934	895352	1	1	1	1	610061	1	1.13533e+06	2.887e+06	3.27045e+06	2.51271e+06	2.04245e+06	1.53694e+06	1.36331e+06	1.26515e+06	1.3499e+06	1.48937e+06	726367	6.71941	278.13	C19 H18 O2	CPD-12205
169	ACRYLYL-COA	acryloyl-CoA	&beta;-alanine biosynthesis II // superpathway of coenzyme A biosynthesis II (plants) // crotonyl-CoA/ethylmalonyl-CoA/hydroxybutyryl-CoA cycle (engineered)	a coenzyme A-activated compound	144848	109053	79916.5	83388.7	100524	84660.4	539505	580765	523860	174167	282645	227111	413901	237401	318246	299059	345941	356086	274342	392164	291175	307665	286731	325273	528176	20.2312	817.087	C24 H34 N7 O17 P3 S	ACRYLYL-COA
170	CPD-14830	(13S,14R)-13-O-acetyl-1,8-dihydroxy-N-methylcanadine	noscapine biosynthesis	an alkaloid	791232	1	631765	1	1.05083e+06	341333	373134	1	406098	219335	536895	649160	704034	1	451795	402134	290354	707468	434490	446932	390494	371428	220391	269914	338970	8.08	385.155	C21 H23 N O6	CPD-14830
171	BERBAMUNINE	berbamunine	bisbenzylisoquinoline alkaloid biosynthesis	a small molecule	640231	544365	983195	725355	1	1	1	1	1	292320	488622	749565	286308	589008	474742	2.17207e+06	1.74597e+06	1280380	1913061	551049	699286	873826	508484	1	1	20.4611	598.307	C36 H42 N2 O6	BERBAMUNINE
172	CPD-7854	3,4,3',4'-tetradehydroisozeaxanthin	astaxanthin biosynthesis (flowering plants) // canthaxanthin biosynthesis	a xanthophyll	1	1.80954e+06	1.27217e+06	903517	1	1	1	1	758413	399141	855509	231310	983926	167592	1	370460	1	1.4801e+06	1	986660	852644	1	1	804855	1	16.24	564.4	C40 H52 O2	CPD-7854
173	CPD-11594	15-hydroxypentadecanoate	0	a small molecule	257380	545125	1	1	966948	1	1	1	1.43277e+06	855988	538028	932760	550208	814423	772193	2.94393e+06	2.84224e+06	3.73851e+06	3248425	2516345	905164	1110403	1196177	1	1377033	4.90632	257.211	C15 H29 O3	CPD-11594
174	CPD-11393	gamma-curcumene	curcumene biosynthesis	a sesquiterpenoid	4770670	3.95063e+06	3.30021e+06	3.14313e+06	3.5297e+06	3.66427e+06	3.30916e+06	3837965	1.94055e+06	1	121061	1	184570	405046	188198	1	1	145027	163331	600692	528297	331211	236790	1630484	1.89835e+06	5.44619	204.189	C15 H24	CPD-11393
175	S-TETRAHYDROBERBERINE	(S)-canadine	chelerythrine biosynthesis // noscapine biosynthesis // berberine biosynthesis	a small molecule	324874	1	158021	141541	1	793360	1.56438e+06	2220320	1.27806e+06	793062	1.34569e+06	1.61892e+06	1.19346e+06	1033466	1.57525e+06	1.91232e+06	1.68296e+06	1	1560140	1.3158e+06	2.85529e+06	1	2341444	1975853	1.90351e+06	7.63143	339.148	C20 H21 N O4	S-TETRAHYDROBERBERINE
176	CPD-17703	coniferyl alcohol 9-methyl ester	coniferyl alcohol 9-methyl ester biosynthesis	a phenol // a phenylpropanoid	1	995789	1.29624e+06	2.02157e+06	1	934980	860718	194486	314629	1	115472	236703	237684	537308	1	357257	1	172626	320220	657848	603241	398939	650268	258212	149525	5.414	194.095	C11 H14 O3	CPD-17703
177	CPD-2281	6G,6-kestotetraose	fructan degradation	a fructan	487182	348511	157407	1	628537	891372	108555	456582	610371	1.58865e+06	1695870	1.73066e+06	1.75967e+06	1700269	1.80623e+06	1	1	1.69299e+06	1.80018e+06	1.95557e+06	1.88429e+06	1.86708e+06	1.86279e+06	1.79253e+06	918718	20.2964	666.218	C24 H42 O21	CPD-2281
178	CPD-16787	prochloraz	0	a small molecule	190000	445427	257980	173086	822259	622619	695892	665982	2.32648e+06	2088066	1.77517e+06	1.70698e+06	1.63696e+06	2267955	1919471	1.58456e+06	2208560	1.84546e+06	1.50658e+06	1.34066e+06	1.83807e+06	542617	2.04264e+06	590798	1.73598e+06	4.672	375.035	C15 H16 Cl3 N3 O2	CPD-16787
179	CPD-19759	71-dihydroxychlorophyllide a	chlorophyll cycle	a chlorophyllide // an organometallic compound	1	1	1	1	1	1	1	1	1	1	1	1	1	1	1	166452	202874	1	174772	160149	102367	125935	1	1	1	6.27	644.209	C35 H32 Mg N4 O7	CPD-19759
180	CPD0-1816	1,3-dioctanoyl-1,2,3-butanetriol	0	a small molecule	1.45988e+06	1.43669e+06	1.55063e+06	1704675	1.9682e+06	1.65391e+06	1.75959e+06	1689482	2.46216e+06	870824	1.26535e+06	2.0373e+06	354676	922754	1.55467e+06	1.29275e+06	1.74846e+06	744423	1.12445e+06	1.12475e+06	1.65958e+06	335355	1	716071	327538	9.78667	358.272	C20 H38 O5	CPD0-1816
181	CPD-16620	12,13beta-epoxy-beta-amyrin	avenacin A-1 biosynthesis // superpathway of avenacin A biosynthesis	a triterpenoid	13724228	11566409	9897424	1	1	1	1	1	1	11305049	14380548	11425771	18730992	11737018	13249680	9215954	10310298	11094613	9131052	12256921	10704101	10944212	1	1	1	20.71	442.382	C30 H50 O2	CPD-16620
182	CAPSAICIN	capsaicin	capsaicin biosynthesis	a capsaicinoid	1.43679e+06	851446	734680	501966	1.66127e+06	959951	1.00025e+06	2.53023e+06	1	280004	605929	1	616806	110703	349155	4222602	3.30893e+06	5.25303e+06	4.67639e+06	4850297	1.97722e+06	3.73169e+06	2.62178e+06	3.30439e+06	3326969	3.77174	305.196	C18 H27 N O3	CAPSAICIN
183	CPD-15106	quercetin 3-O-beta-D-glucosylgalactoside	quercetin diglycoside biosynthesis (pollen-specific) // flavonol glucosylation I	a flavonol 3-<i>O</i>-glycoside	445668	373766	239696	402205	366831	403500	423181	447998	421907	491957	671601	1.09461e+06	408985	274096	794949	841170	1099985	725700	825603	778645	781757	744675	306341	546231	895752	10.862	626.143	C27 H30 O17	CPD-15106
184	CPD-20010	nothofagin	flavonoid di-C-glucosylation	a dihydrochalcone	1	163370	1	771773	1.0205e+06	1	1	167307	457374	476789	384107	1	921426	1104535	409170	207491	470223	402982	1	802334	97310.5	428013	320891	1	1	5.15059	436.146	C21 H24 O10	CPD-20010
185	CPD-4703	(-)-vetispiradiene	sesquiterpenoid phytoalexins biosynthesis	a sesquiterpenoid	4770670	3.95063e+06	3.30021e+06	3.14313e+06	3.5297e+06	3.66427e+06	3.30916e+06	3837965	1.94055e+06	1	121061	1	184570	405046	188198	1	1	145027	163331	600692	528297	331211	236790	1630484	1.89835e+06	5.44619	204.189	C15 H24	CPD-4703
186	12-DEHYDRORETICULINIUM	1,2-dehydroreticuline	morphine biosynthesis	a small molecule	1.33094e+06	1546281	1.41166e+06	659575	1	1	1	1	1	1.4098e+06	705037	769168	1.0386e+06	734726	364382	1.4931e+06	2.38615e+06	311209	207690	1	1.29509e+06	1.77195e+06	1.62422e+06	1.92557e+06	1.65366e+06	5.19	328.154	C19 H22 N O4	12-DEHYDRORETICULINIUM
187	CPD-19726	(4S)-2,3-dehydro-leucocyanidin	0	a flavanol	1	1	5301432	4381802	16951354	1	4.88137e+06	1	9767597	5.16936e+06	6591515	1	4470405	1	8448528	12685064	14068679	10872727	12582840	13547982	7943759	9323997	2364296	5.3143e+06	1	6.25	304.063	C15 H12 O7	CPD-19726
188	CPD0-1809	1,2-di-S-octyl-1,2-dimercapto-3-propanol	0	a small molecule	30585730	1	37451596	33185484	1	1	23402562	1	1	1	847919	433389	1.09494e+06	496864	329378	13857288	842619	4313225	1	10147723	960435	370113	461342	579395	425510	7.41	348.252	C19 H40 O S2	CPD0-1809
189	CPD-4	molybdopterin	molybdenum cofactor biosynthesis	a cofactor // a pterin	1	422639	1	1	402263	1	1	1	522328	350532	221764	339480	313707	231832	232929	679408	422492	693994	577462	572055	325175	417778	360338	432565	407479	0.91	391.988	C10 H11 N5 O6 P S2	CPD-4
190	ETHYLACETATE	ethyl acetate	0	an acetyl ester	1	1	1	1	1	1	1	1	157904	181799	170503	154060	158540	116909	134663	103619	115890	112308	243329	169069	187985	140823	134045	144813	179951	12.8529	88.0511	C4 H8 O2	ETHYLACETATE
191	CPD-12396	(E)-1-(glutathion-S-yl)-N-hydroxy-omega-(methylsulfanyl)hexan-1-imine	glutathione-mediated detoxification II // glucosinolate biosynthesis from trihomomethionine	an (<i>E</i>)-1-(glutathion-<i>S</i>-yl)-<i>N</i>-hydroxy-&omega;-(methylsulfanyl)alkan-1-imine	1	130262	115120	107725	1	146701	237300	1	1	307794	247113	424567	404145	199993	647840	1	1.09268e+06	933681	2.15484e+06	1.16711e+06	1.25567e+06	1	2.07539e+06	1	1	9.57529	465.15	C17 H29 N4 O7 S2	CPD-12396
192	CPD-6228	gibberellin A14	gibberellin biosynthesis II (early C-3 hydroxylation) // superpathway of gibberellin biosynthesis	a gibberellin	1	1	1	1	1	1	1	1	1	831393	538697	1	629463	985930	423688	1.47957e+06	1.06652e+06	1.76709e+06	1.43566e+06	1.69548e+06	467274	886309	678094	1	1.03991e+06	2.68	346.177	C20 H26 O5	CPD-6228
193	CPD-19816	cis-12-sulfojasmonate	jasmonoyl-L-isoleucine inactivation // hydroxyjasmonate sulfate biosynthesis	a 12-hydroxyjasmonate sulfate	17499446	13209392	2.70813e+06	1	33209202	1.42068e+06	1	1	627713	273488	647977	366940	185429	299429	473569	350483	698227	321001	1	512166	497760	997151	1	1	373519	6.17737	304.066	C12 H16 O7 S	CPD-19816
194	CPD-3728	O-phospho-L-tyrosine	0	a phosphorylated amino acid	1	1	115827	335903	445106	407006	505787	126315	1.08624e+06	979636	790447	1.04686e+06	883020	869423	817971	98700.6	127157	1.59382e+06	135210	1.48994e+06	130096	1.2043e+06	97398	1.16671e+06	165992	1.37957	259.024	C9 H10 N O6 P	CPD-3728
195	CPD-8096	3,4,6-trihydroxy-cis-cinnamate	gallate biosynthesis	a phenylpropanoid	476434	477004	348448	393109	618101	653945	418871	408305	444856	1	1.13865e+06	1.06322e+06	1	1	920488	1199559	1.27887e+06	702335	731121	499838	400523	690001	645464	621371	587043	1.22	195.029	C9 H7 O5	CPD-8096
196	CORTISOL	cortisol	0	a glucocorticoid	570906	546562	413650	204134	746618	946017	982625	259255	1	1	1	1.07968e+06	663025	588000	1.34958e+06	1.85754e+06	1.05765e+06	3.01928e+06	814163	1.44995e+06	695395	1.39975e+06	739077	1	1	6.284	362.209	C21 H30 O5	CORTISOL
197	CPD-568	N1-acetylspermidine	0	an aliphatic N-acetyl-diamine	1	1	1	1	1	1	1	1	729638	202849	540221	719025	708537	270816	540052	314926	540573	446771	257983	584175	442151	493047	408711	612272	402701	12.17	189.183	C9 H23 N3 O	CPD-568
198	CPD-19794	brassinolide 22-O-sulfate	brassinosteroids inactivation	a brassinolide sulfate	303812	188396	1	1	876573	1	1	1	801398	1.28251e+06	369864	3.35546e+06	228988	951219	4541017	528019	568592	852865	736550	805495	253382	4.33761e+06	1	4156590	163112	8.13526	559.292	C28 H47 O9 S	CPD-19794
199	CPD-8767	(+)-camphene	monoterpene biosynthesis	a monoterpenoid	506993	1	679675	147502	1.06228e+06	948537	768207	1	202050	208661	132820	191709	205815	172693	1	188965	146400	387604	124456	149193	94822.3	181856	1	158903	189434	6.22476	136.125	C10 H16	CPD-8767
200	CPD-9440	sophoraflavanone B	sophoraflavanone G biosynthesis	a small molecule	1	1	1	431465	1	1	1	1	1	1	1	1	382599	162551	500883	461057	724938	607013	579531	498464	388909	514777	297504	171772	1	1.63	340.129	C20 H20 O5	CPD-9440
201	CPD-8289	1-18:0-2-18:1-phosphatidylethanolamine	phosphatidylserine and phosphatidylethanolamine biosynthesis I // phosphatidylethanolamine biosynthesis II // phosphatidate metabolism, as a signaling molecule (Chlamydomonas) // phospholipases (Chlamydomonas) // phosphatidylethanolamine biosynthesis III // superpathway of phospholipid biosynthesis II (plants) // arachidonate biosynthesis I (6-desaturase, lower eukaryotes) // icosapentaenoate bio…	phosphatidylethanolamine-36:1	6101933	5662670	1	4820598	6.24907e+06	5059789	4119948	464987	568671	320148	177058	1	589477	1	218179	1	373371	396673	128799	1	282417	383790	2.99576e+06	1	440589	20.751	745.569	C41 H80 N O8 P	CPD-8289
202	3-OH-BENZALDEHYDE	3-hydroxybenzaldehyde	ceramide degradation	an aromatic aldehyde // a phenol	1.25145e+06	559170	643261	771777	146035	111498	127864	142236	133452	117938	125401	135370	164615	116909	134251	103619	115705	112052	196022	168746	187758	140823	134045	156353	454688	7.2796	122.037	C7 H6 O2	3-OH-BENZALDEHYDE
203	CPD-4242	ajmaline	0	a small molecule	1	5521939	1	1	1.26519e+06	1.95568e+06	1.66585e+06	356746	13800969	1	274406	204372	238394	1	813303	1	763317	1	700975	585257	681483	738378	1	1	1	8.074	327.207	C20 H27 N2 O2	CPD-4242
204	L-1-LYSOPHOSPHATIDATE	1-oleoyl-sn-glycerol 3-phosphate	phosphatidate metabolism, as a signaling molecule (Chlamydomonas) // phospholipases (Chlamydomonas) // triacylglycerol biosynthesis (Chlamydomonas) // CDP-diacylglycerol biosynthesis II // phosphatidylglycerol biosynthesis I (plastidic) // superpathway of phospholipid biosynthesis II (plants) // CDP-diacylglycerol biosynthesis IV	1-(long-chain acyl)-<i>sn</i>-glycerol 3-phosphate // a 2,3,4-saturated 2-lysophosphatidate	1.16268e+06	894501	676266	202103	1	821762	1	1	860022	353141	518401	704426	1	174050	596005	1	2831803	1	1	4.7154e+06	1.45503e+06	1	570894	730529	842654	8.96706	434.243	C21 H39 O7 P	L-1-LYSOPHOSPHATIDATE
205	CPD-4945	(+)-neoisomenthol	menthol biosynthesis // phosphate acquisition	a monoterpenol	1	1	1	1	325370	219810	330079	355694	1.70146e+06	435805	1.216e+06	253222	1.19777e+06	1.14171e+06	587489	122255	103365	176126	1	1	817354	998347	1.58479e+06	1	1.80283e+06	4.92889	156.15	C10 H20 O	CPD-4945
206	CPD-13540	kauralexin A2	kauralexin biosynthesis	a kauralexin	98588848	89801352	72288584	78280896	195065216	1.14173e+06	1.1341e+06	1.27461e+06	936589	598881	865360	1	731714	296464	221082	1.04023e+06	778014	1.00742e+06	1	1	294442	1	1	267858	910981	11.1595	332.197	C20 H28 O4	CPD-13540
207	CPD-1905	(+)-neomenthol	phosphate acquisition // menthol biosynthesis	a monoterpenol	1	1	1	1	325370	219810	330079	355694	1.70146e+06	435805	1.216e+06	253222	1.19777e+06	1.14171e+06	587489	122255	103365	176126	1	1	817354	998347	1.58479e+06	1	1.80283e+06	4.92889	156.15	C10 H20 O	CPD-1905
208	CPD-9020	tetrahydropteroate	0	a pteroate	1.41418e+06	1	1	1	1	1	1	1	1	1	743170	1	446592	305588	1	653832	1	1	773342	750913	462519	630356	532520	1	1	1.27	315.12	C14 H15 N6 O3	CPD-9020
209	CPD-20125	1-deoxy-2,3-hexodiulose-6-phosphate	furaneol and mesifurane biosynthesis	a small molecule	465980	112465	117759	389851	136084	407570	506623	529589	644850	542412	168602	130959	150255	488980	169110	284446	273206	779993	346509	223773	62412.7	669808	84101.9	122240	109033	1.16	240.003	C6 H9 O8 P	CPD-20125
210	CPD-12621	4-(indol-3-yl)butanoyl-beta-D-glucose	0	an auxin-conjugate	1	1	1	1	1	1	1	8006721	8.36635e+06	7607464	9220612	8804943	8384000	112789	8657917	8634452	14344497	132637	1	8725414	110596	322252	177898	209020	8546802	12.4018	365.151	C18 H23 N O7	CPD-12621
211	CPDQT-414	(E)-omega-(methylsulfanyl)octyl-thiohydroximate	glucosinolate biosynthesis from pentahomomethionine	an (<i>E</i>)-&omega;-(methylsulfanyl)alkyl-thiohydroximate	2986186	2.41737e+06	2.08525e+06	1.27369e+06	2.87612e+06	411833	427103	479092	558878	540576	547214	251068	338434	85275.2	208249	300404	374610	741844	278886	497651	163097	305489	302534	371313	621816	7.818	221.09	C9 H19 N O S2	CPDQT-414
212	THZ	5-(2-hydroxyethyl)-4-methylthiazole	0	a thiazole	1	1	1	1	1	1	554594	641647	1	1	1	465812	1	548083	707524	815680	805774	1	1	774197	489486	685193	1	1	1	2.21	143.042	C6 H9 N O S	THZ
213	INDOLE-3-ACETYL-BETA-6-D-GLUCOSE	6-O-(indol-3-ylacetyl)-beta-D-glucose	indole-3-acetate activation II	a small molecule	1.54006e+06	1.16103e+06	1.00911e+06	1	1186122	667231	1.1265e+06	2.36267e+06	1	1	1	873329	763721	648002	812410	959488	860018	933447	748162	640258	2499989	708445	3.12033e+06	3491542	833329	8.34143	337.117	C16 H19 N O7	INDOLE-3-ACETYL-BETA-6-D-GLUCOSE
214	DEOXYCYTIDINE	2'-deoxycytidine	pyrimidine deoxyribonucleosides salvage // superpathway of pyrimidine deoxyribonucleoside salvage	a pyrimidine 2'-deoxyribonucleoside	1.89081e+06	1.96381e+06	1349963	650726	1.98899e+06	912817	1.39661e+06	567426	2.06478e+06	141317	120230	166338	157343	265943	179010	260094	197812	328840	290205	441089	170672	253478	188442	214464	235476	2.8668	227.09	C9 H13 N3 O4	DEOXYCYTIDINE
215	CPD-6141	N-methyl-beta-alanine	&beta;-alanine betaine biosynthesis	an <i>N</i>-methylated amino acid	1	198341	158496	80851.6	262547	1	223756	1	1	1	1	1	8246257	8934695	11162177	18797878	19281800	20981782	17696446	12012545	12646140	9604573	10473787	11161099	10964635	1.76	103.061	C4 H9 N O2	CPD-6141
216	CPD-10254	(9Z,12Z)-hexadeca-9,12-dienoyl-CoA	methyl ketone biosynthesis (engineered) // cuticular wax biosynthesis // wax esters biosynthesis I // wax esters biosynthesis II // sphingolipid biosynthesis (plants) // phosphatidylcholine acyl editing // triacylglycerol biosynthesis (Chlamydomonas) // sorgoleone biosynthesis	a long-chain fatty acyl-CoA	106309	89795.9	124131	190861	207987	283003	261564	260290	84313.2	285658	311457	330256	150507	250246	174641	225776	324634	253128	244464	80332.7	172103	251722	193283	204083	194411	27.6256	997.285	C37 H58 N7 O17 P3 S	CPD-10254
217	CPD-11414	beta-patchoulene	patchoulol biosynthesis	a sesquiterpenoid	4770670	3.95063e+06	3.30021e+06	3.14313e+06	3.5297e+06	3.66427e+06	3.30916e+06	3837965	1.94055e+06	1	121061	1	184570	405046	188198	1	1	145027	163331	600692	528297	331211	236790	1630484	1.89835e+06	5.44619	204.189	C15 H24	CPD-11414
218	3-HEXAPRENYL-45-DIHYDROXYBENZOATE	3-all trans-hexaprenyl-4,5-dihydroxybenzoate	0	an isoprenoid	3178873	2.9629e+06	2.48448e+06	2306973	2.4718e+06	2.35696e+06	2.78694e+06	1	1	1	904080	1	1.28591e+06	2.50857e+06	769487	619555	2.47518e+06	832117	2.58228e+06	513124	415834	2.52078e+06	2.07989e+06	2.14073e+06	1	15.2835	561.395	C37 H53 O4	3-HEXAPRENYL-45-DIHYDROXYBENZOATE
219	CPD-6365	DIBOA	DIBOA-glucoside biosynthesis // superpathway of benzoxazinoid glucosides biosynthesis	a benzoxazinoid	1	1	1	1	1	493248	651989	1	734338	1	475456	605421	531301	475349	456537	914102	605381	858765	815681	806195	611770	596796	568116	1	1	0.91	180.03	C8 H6 N O4	CPD-6365
220	CPDQT-286	5-(methylsulfanyl)pentyl-glucosinolate	glucosinolate activation // glucosinolate biosynthesis from trihomomethionine	an &omega;-(methylsulfanyl)-alkyl-glucosinolate	128462	1	1	1	216058	1	107035	119488	1	1	1	83674.5	1	1	99068.1	244998	1	208522	271777	205125	102629	1	84894	1	1	1.6	434.058	C13 H24 N O9 S3	CPDQT-286
221	CPD-3402	(-)-medicarpin	(-)-medicarpin biosynthesis // superpathway of formononetin derivative biosynthesis // superpathway of pterocarpan biosynthesis (via formononetin) // medicarpin conjugates interconversion // vestitol and sativan biosynthesis	medicarpin	1442694	189026	1.29771e+06	962846	2523105	1604688	1.80074e+06	3.23418e+06	1.43606e+06	1257362	1.40801e+06	2020588	833704	1.03919e+06	1.65221e+06	1.24581e+06	5.35114e+06	3969372	5186734	2710380	1.5518e+06	1.76343e+06	1.44982e+06	501727	1.69095e+06	1.24	270.089	C16 H14 O4	CPD-3402
222	CPD-6995	L-threitol	phosphate acquisition	a threitol	2803307	5.39587e+06	2.75008e+06	1.07275e+06	1	1	1.01924e+06	622581	296198	313861	785401	2.24513e+06	2.43859e+06	2.13739e+06	2.26601e+06	3.81166e+06	2.72035e+06	3600683	3396764	3.19214e+06	1.10253e+06	3133652	948452	667363	990364	2.31739	122.056	C4 H10 O4	CPD-6995
223	CPD-17063	ferroheme o	0	heme <i>o</i>	1	1	1	1	1.96083e+06	843828	750871	2.5037e+06	1	597415	520320	1.25771e+06	122540	340166	1.05845e+06	1.23228e+06	683044	133017	533604	1.43155e+06	1224098	1.22626e+06	671661	802336	1	9.31	834.363	C49 H56 Fe N4 O5	CPD-17063
224	CANAVANINE	L-canavanine	canavanine biosynthesis // canavanine degradation	a small molecule	5.26463e+06	1909477	1.90397e+06	1.70634e+06	1.82818e+06	3076380	3.56325e+06	4.82574e+06	446009	158500	1	1	234620	920040	374111	545461	672611	426998	396539	454931	315855	189982	498033	304519	201946	1.89652	177.099	C5 H13 N4 O3	CANAVANINE
225	CPD-15177	(13E)-labda-7,13-dien-15-yl diphosphate	0	a diterpenoid	1	1	1	1	1	306591	140366	683417	165107	156512	1	1	1	178393	165485	145958	149948	154447	1	166701	164215	914177	576622	862991	142278	14.9369	447.171	C20 H33 O7 P2	CPD-15177
226	CPD-7150	pelargonidin-3,5-diglucoside-5-O-caffeoylglucoside	0	a small molecule	1	1	1	3.75467e+06	1	4.03748e+06	3.85471e+06	2697935	1.29521e+06	1.27793e+06	1.54575e+06	1.25496e+06	1.15873e+06	1.18424e+06	1.22402e+06	1.23269e+06	1.24564e+06	1.33241e+06	1.4072e+06	1.27329e+06	1.29913e+06	1.55612e+06	1.35007e+06	1.08878e+06	1.27781e+06	27.01	756.192	C36 H36 O18	CPD-7150
227	CPD-16602	cyanidin 3-O-glucoside-7-O-(6-O-(p-hydroxybenzoyl)-glucoside)	anthocyanin biosynthesis // cyanidin 3,7-diglucoside polyacylation biosynthesis	an anthocyanidin-3-<i>O</i>-&beta;-D-glucoside	1	1	1	1	1	1	1	1	372985	171105	90881.2	419889	317787	158183	220933	1	109067	1	240416	1	208488	471159	278832	415071	503087	7.46	730.162	C34 H34 O18	CPD-16602
228	CPD-7079	(2S)-sakuranetin	sakuranetin biosynthesis	a (2S)-flavan-4-one // a phytoalexin	1	504094	188196	186885	415004	195044	452825	389532	642044	433544	586071	584634	587869	1	532772	403085	557842	1	450309	473216	469101	429729	350188	348211	562357	7.43	286.086	C16 H14 O5	CPD-7079
229	CPD-14076	3,6-dihydronicotine	nicotine biosynthesis // superpathway of nicotine biosynthesis	an alkaloid	1	245691	178565	1	634338	367795	522152	189820	1.0181e+06	618836	1	728534	446592	1	531124	3.00984e+06	2188446	2.00988e+06	2645786	1.385e+06	978577	814396	1	1	804047	7.06579	165.138	C10 H17 N2	CPD-14076
230	UBIQUINONE-10	ubiquinone-10	cuticular wax biosynthesis // methylglyoxal degradation I // aerobic respiration I (cytochrome c) // NAD/NADH phosphorylation and dephosphorylation // aerobic respiration III (alternative oxidase pathway) // TCA cycle variation V (plant) // L-lysine degradation I // <i>trans</i>-lycopene biosynthesis II (oxygenic phototrophs and green sulfur bacteria) // superpathway of carotenoid biosynthesis in…	a ubiquinone	1.04498e+06	2038338	1.75873e+06	1.01826e+06	1	1	1	2506148	1	2.08697e+06	2.57356e+06	2.17306e+06	1	2.25562e+06	2.73898e+06	1.86661e+06	2.04461e+06	2.34031e+06	2.01745e+06	2.60495e+06	1.97246e+06	2.14516e+06	1.81472e+06	2177041	1	18.5037	862.694	C59 H90 O4	UBIQUINONE-10
231	CPD-9544	amorphigenin	rotenoid biosynthesis I	a rotenoid	1	1.41347e+06	704537	398960	1.03631e+06	1	1	1	1	1	1	1	1	1	98909.3	145634	137551	173538	248925	188128	271329	140007	182362	247973	208206	6.398	410.136	C23 H22 O7	CPD-9544
232	CPD-13923	(-)-9beta-pimara-7,15-dien-19-oate	momilactone A biosynthesis	a diterpenoid	2020489	2.30187e+06	2.19879e+06	2.21439e+06	2.79332e+06	2.89793e+06	2.68126e+06	1	1	1	2593970	3035193	2.05288e+06	480996	1	1.43228e+06	1.01638e+06	212358	4.35878e+06	2.34915e+06	4.70161e+06	1.17766e+06	2.52848e+06	1.58576e+06	2670921	7.20619	301.215	C20 H29 O2	CPD-13923
233	L-PIPECOLATE	L-pipecolate	L-pipecolate biosynthesis	pipecolate	1.34122e+06	1.24631e+06	953873	1	1.41601e+06	1.99425e+06	1	1	1	13259124	10024945	6293913	8.3535e+06	1	5678056	30057652	20257610	18736094	1	10983810	11737950	6695241	11941176	16819924	4065893	1.33	129.079	C6 H11 N O2	L-PIPECOLATE
234	OLEATE-CPD	oleate	ceramide degradation // acyl-[acyl-carrier protein] thioesterase pathway // phospholipases // triacylglycerol degradation // acyl-CoA hydrolysis // fatty acid &alpha;-oxidation I // fatty acid &beta;-oxidation II (peroxisome) // superpathway of glyoxylate cycle and fatty acid degradation // methyl ketone biosynthesis (engineered) // alkane oxidation // wax esters biosynthesis II // terminal olefi…	a long-chain 2,3,4-saturated fatty acid // a monounsaturated fatty acid // an &omega;-9 fatty acid	1	1	3306895	3698482	5183346	4287243	1	6.77805e+06	4.00497e+06	2558366	3480749	4.29153e+06	3.42706e+06	4058586	1.24126e+06	6.55481e+06	5377548	806920	6240489	1.55391e+06	743944	1336401	1.2705e+06	1.27923e+06	1	17.7814	281.252	C18 H33 O2	OLEATE-CPD
235	CPD-412	trans-5-O-(4-coumaroyl)shikimate	chlorogenic acid biosynthesis I // chlorogenic acid biosynthesis II // phaselate biosynthesis // phenylpropanoid biosynthesis // simplecoumarins biosynthesis	a small molecule	1	1	1	1	1	1	1	1	122282	1	129413	158590	144621	1	111666	1	1	154323	103760	107156	98419.2	142640	1	107872	1	10.69	319.08	C16 H15 O7	CPD-412
236	CPD-19725	(4S)-2,3-dehydroleucopelargonidin	anthocyanin biosynthesis (pelargonidin 3-<i>O</i>-glucoside)	a flavanol	16953314	12579354	1	1	31036656	1.19016e+06	1387358	1.7341e+06	497051	1.03417e+06	852345	1.53251e+06	351411	1.02412e+06	1.54288e+06	2.18425e+06	1	1	2.13375e+06	451269	1744115	1.03793e+06	950200	1	1	2.48895	286.053	C15 H10 O6	CPD-19725
237	CPD-4161	brassicasterol	phytosterol biosynthesis (plants)	a triterpenoid	713306	729202	733077	797830	980825	1	1	1	1	1	1	1	9373201	6.07831e+06	6846775	5.17562e+06	5.55021e+06	5.79599e+06	4.8502e+06	6083542	5252570	5074687	1	5567878	1	20.1337	398.355	C28 H46 O	CPD-4161
238	6-O-BETA-D-XYLOPYRANOSYL	primeverose	tea aroma glycosidic precursor bioactivation	a disaccharide	10264498	12289082	11960957	312266	1	3.48529e+06	2476717	4.58548e+06	2.52933e+06	351844	367215	2.89803e+06	291099	925483	4325823	3.30072e+06	4100494	3.35649e+06	3.49918e+06	3.49308e+06	429332	2.33923e+06	287802	882728	4.31342e+06	4.5175	312.106	C11 H20 O10	6-O-BETA-D-XYLOPYRANOSYL
239	2-O-CAFFEOYLGLUCARATE	2-O-caffeoylglucarate	caffeoylglucarate biosynthesis	a small molecule	1	1	192922	1	119844	268351	280005	110759	260590	120429	290818	134515	1	224803	129106	144742	134395	191593	307736	286656	114846	125050	1	92314.5	1	1.31	370.057	C15 H14 O11	2-O-CAFFEOYLGLUCARATE
240	BACIMETHRIN	bacimethrin	0	a small molecule	2.03342e+06	787022	783664	1.0221e+06	1	9300605	5499660	1	97563856	82847960	75064664	125394112	73739832	51630240	98020176	173119648	204709008	161991632	115034776	119796576	132799848	99500448	115396160	109416896	100153736	1.33	155.067	C6 H9 N3 O2	BACIMETHRIN
241	CPD-9790	(S)-autumnaline	colchicine biosynthesis	an alkaloid	1.75068e+06	1616342	1.64555e+06	303745	1674103	936992	1.56196e+06	1	1	1	1	1	1	1	676984	1	984414	1	1	1	588919	824493	716318	1	894503	3.92	373.187	C21 H27 N O5	CPD-9790
242	CPD-12282	12-hydroxylaurate	&omega;-hydroxylation of caprate and laurate // ceramide degradation // acyl-[acyl-carrier protein] thioesterase pathway // phospholipases // triacylglycerol degradation // acyl-CoA hydrolysis // fatty acid &alpha;-oxidation I // fatty acid &beta;-oxidation II (peroxisome) // superpathway of glyoxylate cycle and fatty acid degradation // methyl ketone biosynthesis (engineered) // alkane oxidation	a medium-chain 2,3,4-saturated fatty acid // an &omega;-hydroxy medium-chain fatty acid	859673	431150	1	129111	1	1	504824	475557	1	101230	85533.2	168494	163064	792860	204347	2.0194e+06	1.66439e+06	2.53356e+06	2.03855e+06	1.61426e+06	433277	953560	1.02596e+06	983097	1.58589e+06	2.06476	215.164	C12 H23 O3	CPD-12282
243	CPD0-1314	uridine-5'-diphosphate bromoacetol	0	a bromoaromatic compound // a pyrimidine	4.10803e+06	3800281	3.58375e+06	3.48734e+06	695931	645068	644030	695123	2.7271e+06	2.8289e+06	1	802037	1	1.21592e+06	789265	613049	248172	340245	1	650812	1.30981e+06	866039	1155159	1351099	671604	9.90864	535.926	C12 H15 Br N2 O13 P2	CPD0-1314
244	CPD-7676	methyl iodide	methylhalides biosynthesis (plants)	an iodoalkane	1	1	1	1	1	2.11862e+06	600453	3.55254e+06	735226	8956686	1	337711	1	4.31695e+06	1	351003	1	487080	396979	1	545848	1	1	1	1	4.68364	141.928	C H3 I	CPD-7676
245	CPD-9950	cathinone	ephedrine biosynthesis	a small molecule	990968	1.25948e+06	1.12071e+06	1	1.27319e+06	922795	1	1.28156e+06	1.13334e+06	624390	794231	291382	1	146537	1	110426	138677	215571	182758	276743	182050	1	216846	1	1	2.76	150.094	C9 H12 N O	CPD-9950
246	CPD-6948	beta-amyrin	avenacin biosynthesis, initial reactions // mangrove triterpenoid biosynthesis // oleanolate biosynthesis // ginsenosides biosynthesis // glycyrrhetinate biosynthesis // soybean saponin I biosynthesis // avenacin A-1 biosynthesis // superpathway of avenacin A biosynthesis	a triterpenoid	2.06019e+06	237729	225038	2.40589e+06	268917	271871	309869	309524	2626238	2.18375e+06	2.15915e+06	566294	1.07659e+06	606798	3.12102e+06	2.18833e+06	2.47022e+06	2.61201e+06	2.16895e+06	2.93013e+06	2.56316e+06	2519906	2545832	2752513	2.49273e+06	20.4712	426.387	C30 H50 O	CPD-6948
247	CPD-20325	ent-3beta-hydroxycassa-12,15-dien-2-one	phytocassanes biosynthesis, shared reactions	a diterpenoid	3.04514e+06	3.52026e+06	4163098	4115317	7.65407e+06	5875105	6.61847e+06	1	1	1	1	1	1	1	1	1	1	1	1	1	5308260	1	2.97981e+06	1	3.22871e+06	13.637	302.225	C20 H30 O2	CPD-20325
248	CPD-12213	tricaffeoyl spermidine	spermidine hydroxycinnamic acid conjugates biosynthesis	an amide	111483	1	1	1	1	1	1	1	1	540031	226054	1550770	117580	1	772622	5.47555e+06	5933522	2.77939e+06	2987633	832903	424113	660783	351294	586222	2.08587e+06	13.525	631.254	C34 H37 N3 O9	CPD-12213
249	CPD-3941	campest-5-en-3-one	brassinosteroid biosynthesis III	a brassinosteroid	713306	729202	733077	797830	980825	1	1	1	1	1	1	1	9373201	6.07831e+06	6846775	5.17562e+06	5.55021e+06	5.79599e+06	4.8502e+06	6083542	5252570	5074687	1	5567878	1	20.1337	398.355	C28 H46 O	CPD-3941
250	CPD-7419	beta-zeacarotene	0	a carotene	272493	225780	245402	248018	1	1	1	163165	1	1.01433e+06	1	97186912	30533952	1.21649e+06	88309720	1.19614e+06	1.09852e+06	1195408	1.16183e+06	1.52266e+06	72284944	1.29351e+06	1	1	1	17.1553	538.454	C40 H58	CPD-7419
251	3-BENZOYLOXYPROPYL-GLUCOSINOLATE	glucomalcommin	glucosinolate biosynthesis from homomethionine // glucosinolate activation	an aliphatic glucosinolate	263200	325713	246665	169449	684829	310400	340872	810381	492944	394663	486172	495889	350784	301421	723387	664336	679871	564048	650173	550394	514862	748474	317957	177106	595765	6.4728	480.067	C17 H22 N O11 S2	3-BENZOYLOXYPROPYL-GLUCOSINOLATE
252	CPD-15318	alpha-D-ribose 5-phosphate	<i>trans</i>-zeatin biosynthesis // superpathway of nicotine biosynthesis // pyridine nucleotide cycling (plants) // pyridoxal 5'-phosphate biosynthesis II // PRPP biosynthesis // pentose phosphate pathway (non-oxidative branch) // pentose phosphate pathway // Calvin-Benson-Bassham cycle // Rubisco shunt	D-ribofuranose 5-phosphate	1	1	265263	1	394396	1	1	614843	467024	892464	318941	961320	581819	778974	299490	1.13104e+06	528277	612923	673577	687811	283741	906881	369075	736810	861394	0.9	228.003	C5 H9 O8 P	CPD-15318
253	33457-PENTAHYDROXY-8-METHOXYFLAVON	3,3',4',5,7-pentahydroxy-8-methoxyflavone	flavonol glucosylation I // phenylpropanoids methylation (ice plant)	a flavonol	1	1	1	1	191258	170276	219117	253494	1	149144	107986	221466	1	143956	194538	405239	583470	283112	485963	330630	272094	236612	239448	248394	212152	1.59	331.047	C16 H11 O8	33457-PENTAHYDROXY-8-METHOXYFLAVON
254	CPD-10051	(-)-trans-carveol	phosphate acquisition // (4<i>R</i>)-carvone biosynthesis	a (6S)-carveol	604233	572214	1	1	714663	1	775316	565102	1	1	1	319045	1	1	257816	373437	228237	241736	321698	352939	439923	582670	639472	425484	734735	6.57882	152.118	C10 H16 O	CPD-10051
255	CPD-19489	3-carboxy-8-(methylsulfanyl)-2-oxooctanoate	aliphatic glucosinolate biosynthesis, side chain elongation cycle	a 3-carboxy-&omega;-(methylsulfanyl)-2-oxoalkanoate	490461	535978	441894	510109	266790	739114	840537	1486704	1.58315e+06	732209	615084	1.46598e+06	1.1327e+06	766396	909499	405151	534518	849390	295867	475379	330938	1.2904e+06	150647	433235	1.47298e+06	6.6992	246.056	C10 H14 O5 S	CPD-19489
256	R-4-PHOSPHOPANTOTHENOYL-L-CYSTEINE	(R)-4'-phosphopantothenoyl-L-cysteine	coenzyme A biosynthesis I (prokaryotic) // superpathway of pantothenate and coenzymeA biosynthesis // coenzyme A biosynthesis II (eukaryotic)	a small molecule	1	1	1	1	1	1	1	1	1	1	1	1	1	1	154710	216966	324014	1	1	1	192035	286232	166732	235147	207690	3.76	399.054	C12 H20 N2 O9 P S	R-4-PHOSPHOPANTOTHENOYL-L-CYSTEINE
257	CPD-6643	phaseoluteone	wighteone and luteone biosynthesis // superpathway of isoflavonoids (via naringenin)	a small molecule	1	846619	1.84296e+06	803583	1	1	2.27098e+06	2.74139e+06	2511515	2.54906e+06	1.86619e+06	2.93038e+06	1.22392e+06	497560	2.42842e+06	2.94455e+06	2.53561e+06	2602127	2.7732e+06	3.63446e+06	1.88754e+06	3.01365e+06	2.59674e+06	3242379	1	1.26	353.103	C20 H17 O6	CPD-6643
258	CPD0-2298	(S)-ureidoglycine	allantoin degradation to ureidoglycolate II (ammonia producing) // superpathway of allantoin degradation in plants // allantoin degradation to glyoxylate II // allantoin degradation to glyoxylate III	a ureido compound	351739	117280	89687.2	1	118083	1.27546e+06	1.72777e+06	2236955	1	1	1	1	1182658	2.2784e+06	107531	3.45773e+06	1.83196e+06	2.45963e+06	2853730	2.9775e+06	3703718	1.5348e+06	2.93508e+06	2617184	2.74049e+06	2.3765	133.047	C3 H7 N3 O3	CPD0-2298
259	CPD-13089	(12Z,15Z)-9,10-epoxyoctadeca-12,15-dienoate	acyl-CoA hydrolysis // ceramide degradation // acyl-[acyl-carrier protein] thioesterase pathway // phospholipases // triacylglycerol degradation // methyl ketone biosynthesis (engineered) // alkane oxidation // fatty acid &alpha;-oxidation I // fatty acid &beta;-oxidation II (peroxisome) // superpathway of glyoxylate cycle and fatty acid degradation // wax esters biosynthesis II // terminal olefi…	an epoxy fatty acid // a long-chain 2,3,4-saturated fatty acid // a polyunsaturated fatty acid	1	1	49611012	57658004	162984928	2.08649e+06	496986	298733	1	1	1	208730	41589936	247416	589682	189870	286013	489199	1	270641	944456	565147	590124	723404	49015468	6.94947	293.211	C18 H29 O3	CPD-13089
260	CPD-11504	beta-selinene	selinene biosynthesis	a sesquiterpenoid	4770670	3.95063e+06	3.30021e+06	3.14313e+06	3.5297e+06	3.66427e+06	3.30916e+06	3837965	1.94055e+06	1	121061	1	184570	405046	188198	1	1	145027	163331	600692	528297	331211	236790	1630484	1.89835e+06	5.44619	204.189	C15 H24	CPD-11504
261	CPD-14891	ergosta-8,25(27)-dienol	sphingolipid biosynthesis (plants) // ergosterol biosynthesis II // superpathway of ergosterol biosynthesis II	a sterol	713306	729202	733077	797830	980825	1	1	1	1	1	1	1	9373201	6.07831e+06	6846775	5.17562e+06	5.55021e+06	5.79599e+06	4.8502e+06	6083542	5252570	5074687	1	5567878	1	20.1337	398.355	C28 H46 O	CPD-14891
262	GERANYL-PP	geranyl diphosphate	<i>all-trans</i>-farnesol biosynthesis // <i>trans, trans</i>-farnesyl diphosphate biosynthesis // taxadiene biosynthesis (engineered) // superpathway of ergosterol biosynthesis II // superpathway of geranylgeranyl diphosphate biosynthesis II (via MEP) // superpathway of geranylgeranyldiphosphate biosynthesis I (via mevalonate) // bisabolene biosynthesis (engineered) // geranyl diphosphate biosyn…	a monoterpenyl diphosphate // an isoprenoid diphosphate	105365	147501	117977	118552	118832	100236	190820	1	149006	102114	1	1	1	385271	1	201582	801418	80171	128795	495391	857784	1	441181	560041	505813	3.12421	311.051	C10 H17 O7 P2	GERANYL-PP
263	44-DIMETHYL-CHOLESTA-814-24-TRIENOL	4,4-dimethyl-5-alpha-cholesta-8,14,24-trien-3-beta-ol	ergosterol biosynthesis II // superpathway of ergosterol biosynthesis II // zymosterol biosynthesis // cholesterol biosynthesis I // sphingolipid biosynthesis (plants)	a 3&beta;-hydroxysteroid // a &Delta;<sup>14</sup>steroid	1	1	8986168	1	1	1014396	1.25492e+06	2.19641e+06	1.31222e+06	1	1	1	1	726446	997209	423455	1	605700	735436	786065	635676	702842	1	1	1	15.6185	410.347	C29 H46 O	44-DIMETHYL-CHOLESTA-814-24-TRIENOL
264	3-METHYL-1-246-TRIHYDROXYPHENYLBUTAN	phlorisovalerophenone	hyperforin and adhyperforin biosynthesis // lupulone and humulone biosynthesis // superpathway of bitter acids biosynthesis	a 2-acylphloroglucinol	1.10509e+06	445073	1	1	969124	1	1	447727	2509430	2.90682e+06	2.21846e+06	3155185	2270244	2917885	2697039	3.93622e+06	1.66626e+06	1.68341e+06	1.93205e+06	3490988	3859624	3.38289e+06	3.60777e+06	3.39749e+06	3.43633e+06	1.97095	210.089	C11 H14 O4	3-METHYL-1-246-TRIHYDROXYPHENYLBUTAN
265	2-KETO-6-AMINO-CAPROATE	6-amino-2-oxohexanoate	L-pipecolate biosynthesis // aliphatic glucosinolate biosynthesis, side chain elongation cycle // Organic Nitrogen Assimilation // dimethylsulfoniopropanoate biosynthesis I (Wollastonia) // L-asparagine degradation II // L-homomethionine biosynthesis	a 2-oxo carboxylate	4.02395e+06	3.18081e+06	549699	1	1	1.37748e+06	322612	1	416965	239601	119585	315192	152194	324577	461250	459634	636607	267938	293931	509999	540759	590172	437106	789406	414936	6.94545	145.075	C6 H11 N O3	2-KETO-6-AMINO-CAPROATE
266	CPD-1825	beta-L-arabinose 1-phosphate	UDP-&beta;-L-arabinose biosynthesis II (from &beta;-L-arabinose)	a small molecule	1	1	265263	1	394396	1	1	614843	467024	892464	318941	961320	581819	778974	299490	1.13104e+06	528277	612923	673577	687811	283741	906881	369075	736810	861394	0.9	228.003	C5 H9 O8 P	CPD-1825
267	DODECANOATE	laurate	ceramide degradation // acyl-[acyl-carrier protein] thioesterase pathway // phospholipases // triacylglycerol degradation // acyl-CoA hydrolysis // fatty acid &alpha;-oxidation I // fatty acid &beta;-oxidation II (peroxisome) // superpathway of glyoxylate cycle and fatty acid degradation // methyl ketone biosynthesis (engineered) // alkane oxidation // &omega;-hydroxylation of caprate and laurate…	a medium-chain 2,3,4-saturated fatty acid // a saturated fatty acid	7.97447e+06	784533	673526	8361877	6.70749e+06	5930986	5.59378e+06	4198878	8778494	759542	601801	857616	1.27106e+06	584729	995217	1.18341e+06	458841	1.96167e+06	1349404	1.06078e+06	803786	691553	409598	498070	1.35509e+06	5.0576	199.167	C12 H23 O2	DODECANOATE
268	INOSITOL-1-4-BISPHOSPHATE	D-myo-inositol (1,4)-bisphosphate	phosphate acquisition // D-<i>myo</i>-inositol (1,4,5)-trisphosphate degradation	a <i>myo</i>-inositol bisphosphate	1	1	651576	1.02183e+06	164349	271016	431186	288514	622770	718709	759430	427832	1.35859e+06	699371	365710	86090.5	76700.6	91124.1	77356.2	72120.7	581482	510719	558036	462967	491304	1.01	335.962	C6 H10 O12 P2	INOSITOL-1-4-BISPHOSPHATE
269	CPD-14888	3,6,7,2',4'-pentamethylquercetagetin	flavonol glucosylation I // polymethylated quercetin glucoside biosynthesis II - quercetagetin series (Chrysosplenium) // superpathway of polymethylated quercetin/quercetagetin glucoside biosynthesis (Chrysosplenium)	a flavonol derivative	1	1	1	1	291049	147610	1	371252	1	126686	1	272438	1	1	219614	576522	118344	402592	720206	425078	312144	229882	185661	239738	204187	1.64	404.109	C20 H20 O9	CPD-14888
270	INDOLE_PYRUVATE	(indol-3-yl)pyruvate	indole-3-acetate biosynthesis I // indole-3-acetate biosynthesis II	an indole derivative	20150498	16832450	13325979	8973535	16688701	12363755	16735746	18873598	13877840	626124	13875617	13493429	13199500	4.79526e+06	9104900	1	4528098	2.88782e+06	3.22909e+06	2.43819e+06	8518444	11147709	5861273	5749448	4.18478e+06	1.21	202.051	C11 H8 N O3	INDOLE_PYRUVATE
271	2-D-THREO-HYDROXY-3-CARBOXY-ISOCAPROATE	(2R,3S)-3-isopropylmalate	L-leucine biosynthesis // superpathway of branched chain amino acid biosynthesis	a small molecule	428436	3.36673e+06	5.28607e+06	10292573	1	3.28884e+06	5.76029e+06	1.38049e+06	1	1	1	1402224	1.63319e+06	1782945	1.20727e+06	786329	613994	311770	789928	461087	1.19652e+06	962546	1.33184e+06	1.05636e+06	1.02226e+06	1.23	174.053	C7 H10 O5	2-D-THREO-HYDROXY-3-CARBOXY-ISOCAPROATE
272	CPD-4563	biochanin A-7-O-glucoside	biochanin A conjugates interconversion	an isoflavone-7-O-&beta;-D-glucoside	1	117929	163567	134008	177657	173714	148417	107315	1	121478	155276	154333	1	1	139845	171842	109100	198663	156408	193123	102748	190454	115393	183628	187054	1.23	446.121	C22 H22 O10	CPD-4563
273	CPD-7108	cohumulone	colupulone and cohumulone biosynthesis // superpathway of bitter acids biosynthesis	an &alpha; bitter acid	4.02228e+06	3.55844e+06	2.40366e+06	1.026e+06	1	1	1	1	918873	891648	661325	885993	443412	435131	992128	1.67866e+06	1.58181e+06	2301030	1.92297e+06	1.40815e+06	1.29372e+06	977979	871827	1.47724e+06	1	3.932	347.186	C20 H27 O5	CPD-7108
274	CPD-20012	naringenin chalcone	cuticular wax biosynthesis // xanthohumol biosynthesis // aurone biosynthesis // chalcone 2'-<i>O</i>-glucoside biosynthesis // flavonoid di-C-glucosylation // naringenin biosynthesis (engineered)	a 2-acylphloroglucinol // a chalcone	100765	228236	306763	251872	307080	707898	708938	874372	206821	587006	419367	923298	157725	669858	1.05346e+06	1.67425e+06	2.13638e+06	1472953	1953996	343908	1.36146e+06	791403	951359	1	617978	2.8075	272.07	C15 H12 O5	CPD-20012
275	CPD1F-98	all-trans-zeta-carotene	neurosporene biosynthesis // <i>trans</i>-lycopene biosynthesis I // &beta;-carotene biosynthesis (engineered)	a carotene	254280	309497	282422	1.00884e+06	1	879760	1.11277e+06	2.4481e+06	1.43275e+06	192908016	1	5363733	1.81128e+06	1.62357e+06	271259008	244682096	274534304	6.57917e+06	244520720	5.65336e+06	218487440	5.92603e+06	227519824	1	977006	11.3864	540.47	C40 H60	CPD1F-98
276	CPD-19817	(+)-7-epi-jasmonoyl-L-phenylalanine	jasmonoyl-amino acid conjugates biosynthesis I // superpathway of jasmonoyl-amino acid conjugates biosynthesis	a jasmonoyl-L-phenylalanine	1	220599	289277	499568	332976	214757	370876	1	930547	241636	1	1	427010	499504	447218	722739	700275	625197	634975	393567	442786	430729	268877	175307	233722	11.8033	356.186	C21 H26 N O4	CPD-19817
277	CPD-12381	8-oxo-deoxyguanosine	0	a nucleic acid component	3823495	1	1	652326	6313134	630110	749495	3.03409e+06	2490889	423571	1.29478e+06	2.97212e+06	391319	432446	582725	4878906	4961005	4610524	5750338	800389	669600	1.30741e+06	384483	2.57336e+06	629430	6.63	283.092	C10 H13 N5 O5	CPD-12381
278	CPDQT-16	2-nonaprenyl-6-hydroxyphenol	0	ethyl iodide	6373650	5.81078e+06	4.87559e+06	4.5776e+06	1	2.01494e+06	2.02824e+06	1	1	1	2.3114e+06	1.97251e+06	3341430	2.1769e+06	2.78039e+06	1886279	2.0821e+06	2.64891e+06	1.93866e+06	2.29803e+06	1.81664e+06	1.966e+06	1.88005e+06	1	1.94624e+06	18.79	722.606	C51 H78 O2	CPDQT-16
279	INDOLE-CARBOXY-HYDRO-THIAZOLE	(R)-dihydrocamalexate	camalexin biosynthesis	a thiazole // an indole-phytoalexin	1	1	1	1	1	74249.9	102842	1	1	92528.4	77392.5	96600.9	83369.8	1	1	145414	91365.4	128383	116245	126969	81435.4	1	1	93863.3	100205	0.91	245.04	C12 H9 N2 O2 S	INDOLE-CARBOXY-HYDRO-THIAZOLE
280	CPD-10500	peonidin	peonidin and derivatives biosynthesis	an anthocyanidin	1	1	141480	89999.8	167049	669045	585605	301154	428970	574439	884748	253009	1.40329e+06	409685	196945	217747	210661	467399	405610	690411	352845	1	378463	490250	181680	4.76091	301.073	C16 H13 O6	CPD-10500
281	CPD-13093	(9Z,12Z)-15,16-dihydroxyoctadeca-9,12-dienoate	poly-hydroxy fatty acids biosynthesis // ceramide degradation // acyl-[acyl-carrier protein] thioesterase pathway // phospholipases // triacylglycerol degradation // acyl-CoA hydrolysis // fatty acid &alpha;-oxidation I // fatty acid &beta;-oxidation II (peroxisome) // superpathway of glyoxylate cycle and fatty acid degradation // methyl ketone biosynthesis (engineered) // alkane oxidation // wax…	a long-chain 2,3,4-saturated fatty acid // a polyunsaturated fatty acid	1	1	33735468	1	101432536	43424228	34743040	13985565	236077	13714839	353369	274444	591833	317552	776607	1.94629e+06	1.15327e+06	1.92218e+06	676723	822222	1.20446e+06	233237	666134	846096	297769	6.50364	311.221	C18 H31 O4	CPD-13093
282	CPD-10257	5-pentadecatrienyl resorcinol-3-methyl ether	sorgoleone biosynthesis	a small molecule	373800	230279	232468	1	1	2.65727e+06	2313443	690311	14239838	35786312	39114048	45535784	41400108	1	1	1	1	1	67790504	51373000	43796500	303138	1	715860	427435	5.38823	328.239	C22 H32 O2	CPD-10257
283	GUANOSINE_TETRAPHOSPHATE	guanosine tetraphosphate	0	a modified nucleotide	3985968	3.62065e+06	3.15023e+06	2.59641e+06	2.9174e+06	1	3.08288e+06	2.79929e+06	3.97528e+06	3.4836e+06	4.17496e+06	3.2243e+06	5.25349e+06	2490185	2728594	1.8553e+06	1944201	2.05271e+06	2.03756e+06	2.70971e+06	2.16856e+06	2.14964e+06	2.10808e+06	2.31177e+06	3.23467e+06	19.31	597.919	C10 H12 N5 O17 P4	GUANOSINE_TETRAPHOSPHATE
284	CPD-178	D-myo-inositol (3,4,5,6)-tetrakisphosphate	phosphate acquisition // 1D-<i>myo</i>-inositol hexakisphosphate biosynthesis III (<i>Spirodela polyrrhiza</i>)	a <i>myo</i>-inositol tetrakisphosphate	728744	662956	648498	537284	894668	870977	948210	904597	835628	674858	869061	718704	956605	686379	809346	562726	612054	678665	571406	821946	679465	550232	143442	165628	935404	19.2152	491.865	C6 H8 O18 P4	CPD-178
285	CPD-11828	(22R,23R)-28-homocastasterone 22-O-sulfate	0	a (<i>22R,23R</i>)-28-homocastasterone sulfate	1.76612e+06	1	1.87475e+06	259907	1.18891e+06	535604	570013	732523	1	642551	836546	863909	816352	2.11208e+06	1.72125e+06	1.60835e+06	1.73698e+06	1.22111e+06	1.34315e+06	1	860633	1.47439e+06	961412	1	3.26881e+06	15.1443	557.318	C29 H49 O8 S	CPD-11828
286	5-P-NITROPHENYLTHIOADENOSINE	5'-(p-nitrophenyl)thioadenosine	0	a C-nitro compound	255776	173795	1	1	356946	142612	254509	393426	1	1	1	330756	1	1	181323	122931	786118	428411	192479	617368	316318	243501	155390	153980	1	1.64	404.089	C16 H16 N6 O5 S	5-P-NITROPHENYLTHIOADENOSINE
287	CPD-12914	4alpha-carboxy-stigmasta-7,24(241)-dien-3beta-ol	sphingolipid biosynthesis (plants) // phytosterol biosynthesis (plants)	a 3&beta;-hydroxy-4&alpha;-carboxysteroid	1	1	1.46187e+06	1.40841e+06	1	3.32479e+06	2.88518e+06	1	1	1166126	1.35075e+06	1065290	1.70496e+06	507177	677918	902840	793122	1.17983e+06	1786278	1.19338e+06	856418	1571289	650295	1.4417e+06	975511	11.465	455.353	C30 H47 O3	CPD-12914
288	CPD-13571	zealexin A3	zealexin biosynthesis	a zealexin	1	1	549674	2.74557e+06	374532	554318	899684	195150	1.21968e+06	176509	231418	671744	137408	196445	217323	931191	339057	940014	717913	273488	469296	669477	1853582	1.18801e+06	492111	4.15304	249.148	C15 H21 O3	CPD-13571
289	PORPHOBILINOGEN	porphobilinogen	tetrapyrrole biosynthesis I (from glutamate) // superpathay of heme <i>b</i> biosynthesis from glutamate	a small molecule	1	1	1	1	1	3.79941e+06	1	865442	9911623	1	704890	9480489	9071907	611836	1.18226e+06	4.26008e+06	4684087	4.09601e+06	7335638	3042853	910954	11045790	7635394	9374596	1.24594e+06	6.52	225.085	C10 H13 N2 O4	PORPHOBILINOGEN
290	1516-DIHYDROBILIVERDIN	15,16-dihydrobiliverdin	0	a small molecule	310431	1	355529	437210	1	245729	302132	1	1	1	1	1	1	366756	1	1	1	1	1	354218	392902	1	1	1	1	7.05	582.253	C33 H34 N4 O6	1516-DIHYDROBILIVERDIN
291	CPD-13031	(E)-phenylacetaldehyde oxime	prunasin and amygdalin biosynthesis // glucosinolate biosynthesis from phenylalanine	an aldoxime	4.32886e+06	4.92439e+06	3.28933e+06	1.69813e+06	4643985	3414003	2.65984e+06	4775296	1.97174e+06	1.85782e+06	1.87106e+06	155789	1	339894	1	553506	692374	38396396	36648968	849020	17560646	1	1	14009603	17029732	2.00571	135.069	C8 H9 N O	CPD-13031
292	ALLOCRYPTOPINE	allocryptopine	chelerythrine biosynthesis	a small molecule	417374	1	276982	151031	1	1	1	700755	880464	760970	1.08798e+06	1.11415e+06	1.00421e+06	902376	1.12475e+06	1.06355e+06	789482	1.06157e+06	457982	809457	927394	1.07347e+06	809862	1	1.13385e+06	12.035	369.159	C21 H23 N O5	ALLOCRYPTOPINE
293	CPD-12909	4alpha-carboxy-ergosta-7,24(241)-dien-3beta-ol	sphingolipid biosynthesis (plants) // phytosterol biosynthesis (plants)	a 3&beta;-hydroxy-4&alpha;-carboxysteroid	275533	173499	501362	246799	1	1	1	1	699983	230494	1	321444	1	157096	358029	1.15988e+06	1	915045	596594	128354	259161	689489	470222	1	369142	10.9871	441.337	C29 H45 O3	CPD-12909
294	CPD-19813	cis-tuberonic acid glucoside	jasmonoyl-L-isoleucine inactivation	tuberonic acid glucoside	1	1	1	1	1	1	1.07828e+06	1	947094	809730	1.04696e+06	1.16319e+06	1	1	1	4.08296e+06	3.40933e+06	4934840	4047535	3.16795e+06	1.93609e+06	1	1.88688e+06	2129992	1.11831e+06	11.3143	387.163	C18 H27 O9	CPD-19813
295	CPD-15127	5-deoxy-D-glucuronate	0	a monocarboxylate	3.26366e+06	3.08815e+06	3.01057e+06	3527955	2708711	3.07592e+06	2.4472e+06	3353588	225473	257546	245177	269683	239444	234020	264411	313811	317279	286539	247464	398155	202830	223228	299469	701604	278247	2.448	177.042	C6 H9 O6	CPD-15127
296	CPD-12393	(E)-1-(glutathion-S-yl)-N-hydroxy-omega-(methylsulfanyl)pentan-1-imine	glutathione-mediated detoxification II // glucosinolate biosynthesis from dihomomethionine	an (<i>E</i>)-1-(glutathion-<i>S</i>-yl)-<i>N</i>-hydroxy-&omega;-(methylsulfanyl)alkan-1-imine	366001	132099	1	1	297038	84666.9	132354	207082	1	117577	116593	78102.2	114251	131296	98511.3	467714	423593	417827	569761	548374	199914	261056	1	154960	149175	6.88	451.134	C16 H27 N4 O7 S2	CPD-12393
297	CPD-7990	DL -alpha-difluoromethyllysine	0	a small molecule	672190	649685	571281	148873	1	219354	325794	386319	1	309700	256140	811214	311084	1.11999e+06	1.08489e+06	620005	536292	857336	650122	898778	632722	1.00859e+06	472887	287673	815908	3.41522	197.11	C7 H15 F2 N2 O2	CPD-7990
298	CPD-6222	gibberellin A43	0	a gibberellin	1	124903	119833	1	118041	85896.8	105680	346112	789814	683337	930056	1.0422e+06	972408	870304	1.0657e+06	1.05559e+06	796719	993832	1	752753	882712	1.01992e+06	836760	833636	1.03353e+06	13.2741	391.142	C20 H23 O8	CPD-6222
299	CPD-11839	24-epicathasterone-22-O-sulfate	0	a 24-epicathasterone sulfate	127533	116817	144433	89484.1	396366	682983	3.09835e+06	1	232663	697737	342692	611917	155403	3.62622e+06	443447	1.43237e+06	2.17768e+06	2930934	1.84439e+06	1.07293e+06	1.44637e+06	371552	1.58586e+06	2516249	1.64674e+06	9.22	511.302	C28 H47 O6 S	CPD-11839
300	CPD-11507	triketide pyrone	olivetol biosynthesis // olivetol biosynthesis	a polyketide	945877	929263	757877	632112	509631	2.7904e+06	3.93836e+06	1	1.78626e+06	3.33871e+06	346403	3.54155e+06	2.93128e+06	4241615	1208095	15467787	11967742	5838870	9858348	3624073	4.1016e+06	3074484	4264946	5097341	3065461	2.2725	181.085	C10 H13 O3	CPD-11507
301	CPD-9306	thiosulfinate	propanethial <i>S</i>-oxide biosynthesis // superpathway of Allium flavor precursors	a dialkyl-thiosulfinate	8527235	1	1	5788032	7.37647e+06	6168485	7.7022e+06	8054872	9511253	7281851	5.48884e+06	7.09361e+06	6243645	6.01201e+06	5.69747e+06	12079233	8542068	12123666	10729347	10450223	6973590	8489713	7481977	7593543	8767083	0.91	162.019	C6 H10 O S2	CPD-9306
302	KDO-8P	3-deoxy-D-manno-octulosonate 8-phosphate	CMP-3-deoxy-D-<I>manno</I>-octulosonate biosynthesis // CMP-KDO biosynthesis II (from D-arabinose 5-phosphate)	a small molecule	1	300863	202504	211557	254538	166347	270931	254639	1	249211	284084	353368	107086	244125	349306	512442	581961	292157	456722	421860	368529	324081	345864	291788	274598	1.63	315.009	C8 H12 O11 P	KDO-8P
303	CPD-10693	(8E)-4-hydroxy-sphing-8-enine	phosphate acquisition // ceramide degradation	a phytosphingenine	3715329	3.42962e+06	2.78116e+06	2.1231e+06	1	1	1	1	1	497094	821534	727424	1	763808	623385	657809	1	1	1	9751288	7.80331e+06	1	1	1	699187	11.0685	316.286	C18 H38 N O3	CPD-10693
304	CPD-12353	16alpha, 17-epoxy gibberellin A12	gibberellin inactivation III (epoxidation)	a gibberellin	1	1	1	1	1	1	1	1	1	831393	538697	1	629463	985930	423688	1.47957e+06	1.06652e+06	1.76709e+06	1.43566e+06	1.69548e+06	467274	886309	678094	1	1.03991e+06	2.68	346.177	C20 H26 O5	CPD-12353
305	CPD-9978	(6E)-8-oxogeranial	ceramide degradation // secologanin and strictosidine biosynthesis	a monoterpenal	1063526	1.25781e+06	1.24018e+06	1	1.02689e+06	661642	822861	1	1.15612e+06	1	1	46929700	31482798	35769436	45053188	73329888	75098944	72861312	67614496	48704248	47488040	38694400	39795688	1	1.1556e+06	2.718	166.096	C10 H14 O2	CPD-9978
306	CPD-10759	(-)-alpha-bisabolol	0	a sesquiterpenoid	4.77108e+06	3.95151e+06	3.30046e+06	3154502	3.59786e+06	3.86042e+06	3.639e+06	4320893	4.38196e+06	1.21707e+06	588837	1	633117	679709	1	1	1.03092e+06	1	1	918564	5.84354e+06	717049	328588	415619	3158520	2.1185	222.198	C15 H26 O	CPD-10759
307	CPD-12643	1-hydroxycumene	0	a small molecule	1117941	1	1.66114e+06	1.32892e+06	1.16995e+06	905360	1.4898e+06	721780	150570	2.24242e+06	288591	1	437856	1	1.14253e+06	740458	2.56987e+06	829549	432858	1.38475e+06	1.86322e+06	761362	1.08564e+06	1	1.52404e+06	3.40143	136.09	C9 H12 O	CPD-12643
308	CPD-9535	4'-hydroxy-rot-2'-enonate	rotenoid biosynthesis I	a rotenoid	1	1	1	1	1	1	1	1	180933	1	1	1	1	1	1	420084	452003	602376	143613	263993	130553	140739	1	104297	269183	10.424	411.141	C23 H23 O7	CPD-9535
309	CPD-8711	neoabietadienal	ceramide degradation // neoabietic acid biosynthesis // superpathway of diterpene resin acids biosynthesis	a diterpenoid // an aldehyde	1	1	1	1	1	1	9732917	1	19632946	7.88157e+06	26060572	26927498	29803148	3.01452e+06	3871429	3.70634e+06	3.77704e+06	3.60954e+06	3.77961e+06	3.93544e+06	3.98817e+06	4352995	3.77713e+06	1	1	15.3438	286.229	C20 H30 O	CPD-8711
310	CPD-12586	methyl (2E,6E)-farnesoate	juvenile hormone III biosynthesis I	a methyl farnesoate	2.23883e+06	2.2722e+06	1.91606e+06	1	1	3.36199e+06	4.00031e+06	9105856	3.48785e+06	1.55839e+06	1	1	137485	201260	135075	1	176056	1	197574	175065	176380	1	1	1	4.3082e+06	14.335	250.195	C16 H26 O2	CPD-12586
311	CPD-717	3-dehydro-6-deoxoteasterone	brassinosteroid biosynthesis I // brassinosteroid biosynthesis II // superpathway of C28 brassinosteroid biosynthesis	a brassinosteroid	1.14916e+06	1.13025e+06	1.28843e+06	941249	1	1	1	1	1	1	1	1	2.02154e+06	1	1	361610	1	1	431368	375052	259598	411630	1	1	1	10.714	432.361	C28 H48 O3	CPD-717
312	CPD-12749	decan-2-ol	phosphate acquisition // cuticular wax biosynthesis	a secondary alcohol // a medium-chain fatty alcohol	1	2.33581e+06	2273808	1.40918e+06	127141	1	249043	216998	5549373	4572569	866496	4.74965e+06	1	778454	2490634	7.44367e+06	3.98144e+06	1	6.56319e+06	8828480	5.08932e+06	3.2452e+06	5105373	6.72353e+06	1	5.028	158.165	C10 H22 O	CPD-12749
313	13-HYDROXY-MAGNESIUM-PROTOPORP	131-hydroxy-magnesium-protoporphyrin IX 13-monomethyl ester	3,8-divinyl-chlorophyllide <i>a</i> biosynthesis I (aerobic, light-dependent)	an organometallic compound	1.2505e+06	1	1	1	2.24219e+06	750887	1.41887e+06	1	1.96545e+06	1	676865	1.50569e+06	422133	598157	1.6859e+06	269949	1.563e+06	405956	368231	299177	128721	300446	1	918682	299481	5.93368	613.224	C35 H33 Mg N4 O5	13-HYDROXY-MAGNESIUM-PROTOPORP
314	CPD-8962	6-methoxypodophyllotoxin	6-methoxypodophyllotoxin biosynthesis // podophyllotoxin glucosides metabolism	a toxin // a lignan	2581306	1	255296	277341	2413507	1	1	2.15173e+06	1.17851e+06	375524	487431	1.4912e+06	149931	236861	904564	2517461	2.38158e+06	2379417	1	2.51035e+06	651806	1.18625e+06	277108	486954	889828	6.70238	444.145	C23 H24 O9	CPD-8962
315	CPD-16440	iridotrial	secologanin and strictosidine biosynthesis	an iridoid monoterpenoid	1	1	1	1	1	417090	1	329578	220857	3.41571e+06	1.03674e+06	2388819	1.90634e+06	1.69957e+06	2.05188e+06	15765068	12233723	6069721	10260438	3.53408e+06	1524840	2.3293e+06	5.10586e+06	1.76534e+06	3086508	4.61421	182.093	C10 H14 O3	CPD-16440
316	345-TRIHYDROXY-367-TRIMETHOXYFLAVO	3,6,7-trimethylquercetagetin	polymethylated quercetin glucoside biosynthesis II - quercetagetin series (Chrysosplenium) // superpathway of polymethylated quercetin/quercetagetin glucoside biosynthesis (Chrysosplenium)	a small molecule	507584	349167	276850	254082	1	267101	371950	377664	408156	397016	148778	375695	274136	234676	331646	393501	647442	445692	528138	435235	337767	306522	292319	378039	276790	3.2425	360.087	C18 H16 O8	345-TRIHYDROXY-367-TRIMETHOXYFLAVO
317	CPD-12507	O(2),1,9-trimethylurate	caffeine degradation II	a small molecule	4.78619e+06	1.9795e+06	3270184	3.23214e+06	4730011	1	4430129	1	2732576	3.01561e+06	2.09833e+06	3.2497e+06	2.05807e+06	795735	2.45616e+06	1.3721e+06	2183700	1.19593e+06	1.66533e+06	1	1.2688e+06	1	1128171	1	1	1.29	210.076	C8 H10 N4 O3	CPD-12507
318	CPD-15141	2-chloro-2'-deoxyadenosine	0	a nucleoside analog	20549072	14802970	2993550	2.1098e+06	35990704	1.47562e+06	2.03355e+06	788356	95903.9	2.95058e+06	186479	18792040	2.30916e+06	307473	279753	29294490	577321	390721	1.00974e+06	1	357057	1	1	1	162684	4.38952	285.062	C10 H12 Cl N5 O3	CPD-15141
319	4-OXALOMESACONATE	(1E)-4-oxobut-1-ene-1,2,4-tricarboxylate	0	a tricarboxylate // a 2-oxo acid	312197	1.35722e+06	880823	1	853738	1	1	1.14064e+06	1235408	1.2066e+06	1.182e+06	488886	838338	870886	71285.6	820083	791215	798262	851577	959084	951983	971302	929042	756440	778177	0.903182	198.987	C7 H3 O7	4-OXALOMESACONATE
320	CPD-11775	strictosamide	camptothecin biosynthesis	an alkaloid	2.53939e+06	2.66721e+06	2.57065e+06	2.64664e+06	2646058	2.6267e+06	2875158	2.88527e+06	2.83801e+06	2.81618e+06	2.92083e+06	2853920	3.29179e+06	3206186	3.23189e+06	3.04496e+06	3.14378e+06	3.11791e+06	1	1	2.01019e+06	1.44922e+06	1.35693e+06	1	2.9452e+06	24.41	498.207	C26 H30 N2 O8	CPD-11775
321	L-DEHYDRO-ASCORBATE	L-dehydro-ascorbate	betaxanthin biosynthesis (via dopaxanthin) // superpathway of betalain biosynthesis // ethylene biosynthesis I (plants) // violaxanthin, antheraxanthin and zeaxanthin interconversion // superpathway of carotenoid biosynthesis in plants // L-ascorbate degradation III // ascorbate glutathione cycle	a small molecule	315233	300280	147341	619070	280304	429731	493213	522944	255679	324322	407193	1	1	1	301849	1	1	1	1	471892	435010	494482	481444	507206	478654	1.16667	174.018	C6 H6 O6	L-DEHYDRO-ASCORBATE
322	CPD-6121	1-(3-aminopropyl)-4-aminobutanal	spermine and spermidine degradation II	an aliphatic diamine	455454	1	1	1	5.18005e+06	3.97567e+06	4573778	7565022	3850532	1.06813e+06	1	1	1	1	785969	871041	586271	1.04393e+06	703659	379053	857635	554843	450194	362882	583088	4.59833	146.142	C7 H18 N2 O	CPD-6121
323	CPD-8087	1-alpha-linolenoyl-2-palmitoyl-phosphatidylglycerol	ceramide degradation // fatty acid &alpha;-oxidation I // acyl-[acyl-carrier protein] thioesterase pathway // phospholipases // triacylglycerol degradation // phosphatidylglycerol biosynthesis II (non-plastidic) // superpathway of phospholipid biosynthesis II (plants) // cardiolipin biosynthesis II // arachidonate biosynthesis I (6-desaturase, lower eukaryotes) // icosapentaenoate biosynthesis I …	phosphatidylglycerol-34:3	680916	844011	736421	723972	1.06117e+06	685964	768385	1	588144	242657	229134	305217	1034485	1	1	361962	1	1	108575	480118	231313	1	317466	397301	1	11.0183	743.474	C40 H72 O10 P	CPD-8087
324	CPD-17614	9(S)-hydroxy-(10E,12Z,15Z)-octadeca-10,12,15-trienoate	vernolate biosynthesis III // ceramide degradation // fatty acid &alpha;-oxidation I // acyl-[acyl-carrier protein] thioesterase pathway // phospholipases // triacylglycerol degradation // methyl ketone biosynthesis (engineered) // alkane oxidation	an in-chain hydroxy fatty acid	1	1	49611012	57658004	162984928	2.08649e+06	496986	298733	1	1	1	208730	41589936	247416	589682	189870	286013	489199	1	270641	944456	565147	590124	723404	49015468	6.94947	293.211	C18 H29 O3	CPD-17614
325	CPD-13570	zealexin A2	zealexin biosynthesis	a zealexin	1	1	549674	2.74557e+06	374532	554318	899684	195150	1.21968e+06	176509	231418	671744	137408	196445	217323	931191	339057	940014	717913	273488	469296	669477	1853582	1.18801e+06	492111	4.15304	249.148	C15 H21 O3	CPD-13570
326	CPD-9617	robustaquinone C	cuticular wax biosynthesis // robustaquinone biosynthesis	a hydroxyanthraquinone	324892	245454	1.41114e+06	1.08736e+06	1.45056e+06	1.92646e+06	1.17725e+06	1.66318e+06	306782	336979	504138	149055	846429	815503	913935	340456	2.23523e+06	324066	285466	1.53281e+06	120834	248581	148305	238432	121799	3.0836	300.065	C16 H12 O6	CPD-9617
327	CPD-14052	N, N-dihydroxy-tetrahomomethionine	glucosinolate biosynthesis from tetrahomomethionine	an L-<i>N,N</i>-dihydroxypolyhomomethionine	6.45734e+06	5.96002e+06	3588199	771681	6572528	2599378	984449	1.44885e+06	1.00174e+06	873818	179132	396004	174014	503085	751761	445678	626329	871872	368295	484450	318683	752171	590891	451371	651516	4.8084	236.097	C9 H18 N O4 S	CPD-14052
328	CPD-4580	4alpha-formyl-5alpha-cholesta-8,24-dien-3beta-ol	sphingolipid biosynthesis (plants) // zymosterol biosynthesis // cholesterol biosynthesis I	a 3&beta;-hydroxysteroid	1	2.70522e+06	1	95117.7	523744	1.8657e+06	23293658	2.01679e+06	28535834	20804764	26873576	23711546	1.89335e+06	1.82165e+06	2.00574e+06	21778070	22559356	1	1	2.0733e+06	2.06322e+06	1	1	1	1	15.71	412.335	C28 H44 O2	CPD-4580
329	4-ALPHA-METHYL-5-ALPHA-CHOLEST-7-EN-3-ON	4alpha-methyl-5alpha-cholest-7-en-3-one	0	a 4&alpha;-methyl-3-oxosteroid	713306	729202	733077	797830	980825	1	1	1	1	1	1	1	9373201	6.07831e+06	6846775	5.17562e+06	5.55021e+06	5.79599e+06	4.8502e+06	6083542	5252570	5074687	1	5567878	1	20.1337	398.355	C28 H46 O	4-ALPHA-METHYL-5-ALPHA-CHOLEST-7-EN-3-ON
330	CPD-8256	fagopyritol A2	phosphate acquisition // B series fagopyritols biosynthesis // A series fagopyritols biosynthesis	a disaccharide // a galactosyl inositol	470191	519368	429228	1	420854	152760	201547	246339	1	1	220606	190797	315440	254383	1	260090	263717	262049	1	310135	298232	278955	1	1	232591	20.4456	504.177	C18 H32 O16	CPD-8256
331	CPD-19811	(+)-7-epi-12-oxojasmonoyl-L-isoleucine	jasmonoyl-L-isoleucine inactivation	a 12-oxojasmonoyl-L-amino acid	1	1	1	803478	2.27266e+06	1.01669e+06	1.12669e+06	1.89699e+06	1	1	1	1.0663e+06	795108	975728	999999	1.7447e+06	1	1	1596636	1.00911e+06	1102241	1	1	1	1	11.7277	336.182	C18 H26 N O5	CPD-19811
332	CPD-2184	1-oleoyl-2-(3E)-hexadecenoyl-phosphatidylglycerol	ceramide degradation // fatty acid &alpha;-oxidation I // acyl-[acyl-carrier protein] thioesterase pathway // phospholipases // triacylglycerol degradation // phosphatidylglycerol biosynthesis II (non-plastidic) // superpathway of phospholipid biosynthesis II (plants) // cardiolipin biosynthesis II // arachidonate biosynthesis I (6-desaturase, lower eukaryotes) // icosapentaenoate biosynthesis I …	phosphatidylglycerol-34:2	3.43929e+06	3.43145e+06	2.87033e+06	297624	562576	313070	134501	192885	95959.4	98331.7	169008	118178	2.59642e+06	89269.9	167809	157152	188055	137949	167562	171840	117388	98792.7	1	137481	1.57621e+06	18.8654	745.503	C40 H74 O10 P	CPD-2184
333	CPD-10451	2-methyl-1,5-dinitro-3-nitrosobenzene	2,4,6-trinitrotoluene degradation	a C-nitroso compound // a C-nitro compound // an aromatic compound	1	1	1	1	1	101572	1	131360	1	1	1	139179	97239.7	1	111067	1	1	1	102931	1	135903	1	1	1	1	1.63	211.026	C7 H5 N3 O5	CPD-10451
334	PSEUDOURIDINE-5-P	pseudouridine 5'-phosphate	0	a modified nucleotide	1	1	1	1	1	1	1	1	1	1	1	105519	1	1	1	239451	154457	156735	201868	188776	206651	1	1	183933	1	7.11	322.02	C9 H11 N2 O9 P	PSEUDOURIDINE-5-P
335	CPD-4621	dihydrozeatin-9-N-glucoside-O-glucoside	cytokinin-<i>O</i>-glucosides biosynthesis	an adenine-type cytokinin glucoside	1.06654e+06	1.32387e+06	1	546709	7.65679e+06	4746514	6.26614e+06	6150863	6936379	4383861	508214	719338	287392	692328	737440	1.78997e+06	1.35193e+06	2.0469e+06	881121	1.80576e+06	870439	1	689857	208374	6.30798e+06	6.8	545.244	C22 H35 N5 O11	CPD-4621
336	DIHYDROXYNAPHTHOATE	1,4-dihydroxy-2-naphthoate	2-carboxy-1,4-naphthoquinol biosynthesis // superpathway of phylloquinol biosynthesis // juglone biosynthesis // alizarin biosynthesis // lawsone biosynthesis	a small molecule	12020921	162730	169853	96780.5	111453	279796	1	1	208876	289778	148674	128459	144867	139695	191774	1	1	1	1	69474.4	141063	134539	241738	177250	239508	1.2	203.034	C11 H7 O4	DIHYDROXYNAPHTHOATE
337	HISTIDINAL	histidinal	L-histidine biosynthesis	a small molecule	412679	390468	1	425594	526376	312538	86183.7	100015	85875.6	3.85177e+06	1.06352e+06	3095340	1.47375e+06	4245017	4.40328e+06	3.67742e+06	4.44503e+06	2.85222e+06	2.88997e+06	2777216	3.70092e+06	4.4133e+06	4235814	4095452	2.18403e+06	4.665	140.08	C6 H10 N3 O	HISTIDINAL
338	CPD0-1584	2,4-diamino-6-ethyl-5,3'-(2-cyclohexylphenoxy)prop-1'-yloxypyrimidine	0	a small molecule	1.15557e+06	712217	702495	732169	1.49844e+06	1.04122e+06	1.84117e+06	1.93497e+06	489890	392697	537357	331297	153199	1	327264	721352	765937	1.07267e+06	191742	380764	447829	452655	436937	485530	1	11.3991	412.243	C23 H32 N4 O3	CPD0-1584
339	D-CYSTEINE	D-cysteine	0	a D-amino acid	146747	139319	88634.4	77308.1	130365	110658	161228	180211	66059.4	140612	1	3.2441e+06	1	1	626439	1	1	1	1	1	791896	1	222330	1	1.72062e+06	1.24333	121.019	C3 H7 N O2 S	D-CYSTEINE
340	CPD-9884	(2S,5R)-2-(2-hydroxypropan-2-yl)-5,9-dimethyl-1-oxaspiro[5.5]undec-8-ene-7,10-dione	heliannuol and heliespirone biosynthesis	a sesquiterpenoid	630771	658651	633246	357267	1.14498e+06	1	603269	1	715386	680610	342591	484201	252555	333922	1	556195	1	1.09179e+06	1	5523787	20106990	1	22957720	22743154	1	7.22889	266.151	C15 H22 O4	CPD-9884
341	L-AZASERINE	L-azaserine	0	an amino acid derivative	428436	3.36673e+06	5.28607e+06	10292573	1	4687445	6044482	1342168	660771	1.10138e+06	1.34179e+06	1374034	1.58035e+06	1.74721e+06	1.22616e+06	770335	594386	301826	761959	436496	1.19015e+06	751506	1.33245e+06	1.03634e+06	913018	1.24	174.052	C5 H8 N3 O4	L-AZASERINE
342	CPD-476	4-(2-aminophenyl)-2,4-dioxobutanoate	0	a small molecule	158233	533761	536591	1.97462e+06	170496	488221	1.19346e+06	658399	721676	549746	449588	599130	504356	452333	417105	920543	633006	851486	754706	824581	94630.6	603002	525087	562625	612153	0.91	206.048	C10 H8 N O4	CPD-476
343	18-HYDROXYOLEATE	18-hydroxyoleate	ceramide degradation // fatty acid &alpha;-oxidation I // acyl-[acyl-carrier protein] thioesterase pathway // phospholipases // triacylglycerol degradation // wax esters biosynthesis II // terminal olefins biosynthesis I // methyl ketone biosynthesis (engineered) // alkane oxidation // sporopollenin precursors biosynthesis // suberin monomers biosynthesis // cutin biosynthesis	an &omega;-hydroxy long-chain fatty acid	1	1	4510278	4.43782e+06	3.69818e+06	1.06005e+06	1	1	1	1	451345	1	1	525331	971223	1.5151e+06	1	2.00953e+06	1.31376e+06	1	1.08367e+06	1.11435e+06	1.04174e+06	1	1.3091e+06	7.05	297.242	C18 H33 O3	18-HYDROXYOLEATE
344	CPD-12796	2,2'-azino-bis-(3-ethylbenzothiazoline-6-sulfonate)	0	a small molecule	104752	105318	106168	139666	150861	140776	152609	148211	204148	160938	232530	175556	329557	209298	198308	183131	184485	189934	132709	245971	248505	101190	449288	111719	162446	18.9404	512.006	C18 H16 N4 O6 S4	CPD-12796
345	CPD-29	p-chloromercuribenzoate	0	a small molecule	1	1	1	1	1	1	1	1	1	921219	830939	945731	1	817403	673120	668687	1.4284e+06	908540	839006	1.48451e+06	1.13315e+06	1.39646e+06	1.25402e+06	1.44753e+06	1.45962e+06	0.94	350.952	C7 H4 Cl Hg O2	CPD-29
346	CPD-260	(+)-trans-carveol	phosphate acquisition // (4S)-carvone biosynthesis	a carveol	604233	572214	1	1	714663	1	775316	565102	1	1	1	319045	1	1	257816	373437	228237	241736	321698	352939	439923	582670	639472	425484	734735	6.57882	152.118	C10 H16 O	CPD-260
347	CPD-7972	bixin	ceramide degradation // fatty acid &alpha;-oxidation I // acyl-[acyl-carrier protein] thioesterase pathway // phospholipases // triacylglycerol degradation // methyl ketone biosynthesis (engineered) // alkane oxidation // bixin biosynthesis	a carboxylic ester // a carotenoate // a monocarboxylate	1	1	1	1	1	1	1	1	1	2.06696e+06	1	1.65168e+06	1.26975e+06	656707	1.62994e+06	1.54458e+06	1.21509e+06	1	3.26117e+06	2.46994e+06	1.5894e+06	2.53835e+06	5988068	7.1699e+06	2553101	6.41	393.207	C25 H29 O4	CPD-7972
348	CPD0-1354	tetrahydrothiamine diphosphate	0	an organosulfur compound	199974	142189	495644	512395	288564	142628	244591	326614	1	126686	1	261493	1	1	189596	541429	327558	268454	469661	235950	235559	210469	152734	217720	160242	1.65	425.05	C12 H19 N4 O7 P2 S	CPD0-1354
349	CPD0-1660	alpha -ethynylagmatine	0	a small molecule	1.11098e+06	325413	1	1	897169	1	1	374620	739002	203812	135005	166440	129216	146101	123540	533320	722037	561938	790560	450903	432405	251052	310374	282050	329667	2.69286	154.119	C7 H14 N4	CPD0-1660
350	CPD-864	(+)-bornane-2,5-dione	0	a small molecule	1063526	1.25781e+06	1.24018e+06	1	1.02689e+06	661642	822861	1	1.15612e+06	1	1	46929700	31482798	35769436	45053188	73329888	75098944	72861312	67614496	48704248	47488040	38694400	39795688	1	1.1556e+06	2.718	166.096	C10 H14 O2	CPD-864
351	CPD-4210	trans-zeatin	<i>trans</i>-zeatin biosynthesis // cytokinin-<i>O</i>-glucosides biosynthesis // cytokinins 7-<i>N</i>-glucoside biosynthesis // cytokinins 9-<i>N</i>-glucoside biosynthesis // cytokinins degradation // lupinate biosynthesis	an adenine-type cytokinin // an <i>N</i><SUP>6</SUP>-alkylaminopurine	8356698	6.59052e+06	6.62013e+06	9251336	7.61966e+06	6768235	6.55583e+06	5012954	1	343975	367471	434396	332642	230841	336243	2557048	983394	3029209	1.73708e+06	2.27645e+06	1.84227e+06	777633	1.15627e+06	1.25153e+06	446281	5.01167	219.112	C10 H13 N5 O	CPD-4210
352	CPD-9896	3,4-dihydroxy-5-all-trans-nonaprenylbenzoate	ubiquinol-9 biosynthesis (eukaryotic)	a 3,4-dihydroxy-5-<i>all-trans</i>-polyprenylbenzoate	4.55951e+06	3861969	4.53998e+06	4695910	4.53925e+06	3785920	1	1	1	1	1	1	1	1	1	456564	329578	255465	574430	1	3.73928e+06	3.9254e+06	3561990	3.97306e+06	1	17.0786	765.581	C52 H77 O4	CPD-9896
353	CPD-734	(-)-jasmonate	jasmonic acid biosynthesis // jasmonoyl-amino acid conjugates biosynthesis I // jasmonoyl-amino acid conjugates biosynthesis II // superpathway of jasmonoyl-amino acid conjugates biosynthesis // hydroxyjasmonate sulfate biosynthesis // tuberonate glucoside biosynthesis	a jasmonate	1	1	1	1	1	1	1	1	1	1	787913	982470	668605	687259	910680	1.60502e+06	658890	1.97767e+06	1	1.35607e+06	1074915	1.8339e+06	1.74711e+06	1.76208e+06	1	4.3	209.116	C12 H17 O3	CPD-734
354	CPD-7117	delphinidin-3-O-beta-D-glucoside	anthocyanin biosynthesis (delphinidin 3-O-glucoside) // anthocyanin biosynthesis // anthocyanidin sambubioside biosynthesis // anthocyanidin 3-malylglucoside biosynthesis (acyl-glucose dependent) // violdelphin biosynthesis // delphinidin diglucoside biosynthesis (acyl-glucose dependent) // gentiodelphin biosynthesis // ternatin C5 biosynthesis // superpathway of anthocyanin biosynthesis (from de…	an anthocyanidin-3-<i>O</i>-&beta;-D-glucoside	200393	145707	124914	1	178539	1	1	1	1	1	188128	281484	131122	138374	262536	282923	318593	262739	269258	233274	278469	245404	130263	219918	225590	5.15947	463.078	C21 H19 O12	CPD-7117
355	FERULIC-ACID	ferulate	ferulate and sinapate biosynthesis // pelargonidin diglucoside biosynthesis (acyl-glucose dependent) // delphinidin diglucoside biosynthesis (acyl-glucose dependent) // cyanidin diglucoside biosynthesis (acyl-glucose dependent) // free phenylpropanoid acid biosynthesis // superpathway of scopolin and esculin biosynthesis // simplecoumarins biosynthesis // suberin monomers biosynthesis	a phenylpropanoid	1	614248	792544	465751	1	353188	300964	1	1	255778	184645	142396	196705	160619	250905	1	1	177472	236765	118638	152371	292181	1	1	1	2.975	193.05	C10 H9 O4	FERULIC-ACID
356	GIBBERELLIN	gibberellin A3	gibberellin biosynthesis V // superpathway of gibberellin biosynthesis	a gibberellin	1131497	919924	643139	1	996361	1	625143	977547	528612	723234	534413	275471	281706	1	210498	151802	105059	372130	208921	208873	165863	259352	410532	251438	202930	5.96682	345.134	C19 H21 O6	GIBBERELLIN
357	THYMIDINE	thymidine	pyrimidine deoxyribonucleosides salvage // superpathway of pyrimidine deoxyribonucleoside salvage	a pyrimidine 2'-deoxyribonucleoside	1.27213e+06	853617	1	805115	432596	1	527077	1	12072571	532632	5948402	12269072	11271755	7502639	1	5075539	5908838	4927997	9571385	3.8897e+06	8.05818e+06	11094358	7715334	9721886	1	6.366	242.088	C10 H14 N2 O5	THYMIDINE
358	ACETYL-GLU	N-acetyl-L-glutamate	L-arginine biosynthesis II (acetyl cycle) // L-ornithine biosynthesis I // L-arginine biosynthesis I (via L-ornithine)	an N<SUP>&alpha;</SUP>-acetylated amino acid	153218	90769.1	425220	571876	93563.1	272727	227003	340229	118965	438303	213936	272831	338985	140991	253142	918012	906230	944560	763910	587303	471110	3.34245e+06	362441	526068	3.26736e+06	2.8592	187.047	C7 H9 N O5	ACETYL-GLU
359	PHENYLACETOTHIOHYDROXIMATE	(Z)-2-phenyl-1-thioacetohydroximate	glucosinolate biosynthesis from phenylalanine	an aldoxime	101635	100808	128301	194599	4.75323e+06	4.26033e+06	1	1	5.00421e+06	4709731	5.41904e+06	4393832	5092993	5252114	1	6.11923e+06	4873600	4923641	1	5755071	4323033	1	1	1	5.40118e+06	16.4544	166.034	C8 H8 N O S	PHENYLACETOTHIOHYDROXIMATE
360	CPD-9425	coniine	&gamma;-coniciene and coniine biosynthesis	an alkaloid	1	1	1	1	1	666464	1	833421	1.12196e+06	1	1	1	1	1	1	1	1	1	1.07979e+06	1	360540	443715	430017	462052	1	12.3063	128.142	C8 H18 N	CPD-9425
361	CPD-5683	acidomycin	0	a small molecule	388375	486541	1	1	410900	351405	940075	367617	311752	468643	548744	750428	582674	740626	754383	1.54326e+06	1.4665e+06	1.48711e+06	1.19972e+06	1.10576e+06	959322	729623	188566	1	612483	3.89364	216.07	C9 H14 N O3 S	CPD-5683
362	CPD-8910	(+)-secoisolariciresinol	matairesinol biosynthesis // (+)-secoisolariciresinol diglucoside biosynthesis	secoisolariciresinol	1	1	1	626564	1	830763	1.17414e+06	351364	1	1	510986	497238	916682	1	505450	1522457	1	1.84773e+06	1.68426e+06	1.41371e+06	504076	1.28105e+06	1.46221e+06	1.44941e+06	1	6.00125	362.173	C20 H26 O6	CPD-8910
363	CPD-9370	(+)-germacrene D	germacrene biosynthesis	a sesquiterpenoid	4770670	3.95063e+06	3.30021e+06	3.14313e+06	3.5297e+06	3.66427e+06	3.30916e+06	3837965	1.94055e+06	1	121061	1	184570	405046	188198	1	1	145027	163331	600692	528297	331211	236790	1630484	1.89835e+06	5.44619	204.189	C15 H24	CPD-9370
364	CPD-14889	4alpha, 14alpha-dimethyl ergosta-8,25(27)-dienol	sphingolipid biosynthesis (plants) // ergosterol biosynthesis II // superpathway of ergosterol biosynthesis II	a sterol	2.06019e+06	237729	225038	2.40589e+06	268917	271871	309869	309524	2626238	2.18375e+06	2.15915e+06	566294	1.07659e+06	606798	3.12102e+06	2.18833e+06	2.47022e+06	2.61201e+06	2.16895e+06	2.93013e+06	2.56316e+06	2519906	2545832	2752513	2.49273e+06	20.4712	426.387	C30 H50 O	CPD-14889
365	CPD-8706	levopiramadiene-diol	phosphate acquisition // levopimaric acid biosynthesis // superpathway of diterpene resin acids biosynthesis	a diterpenoid // an alcohol	1	1	1	1	1	4503922	1872327	1	3.51343e+06	1.53181e+06	3776091	4519655	5400003	3.83506e+06	3.29137e+06	3.96811e+06	3.48755e+06	3.67365e+06	3153481	3.17845e+06	4317841	4479744	4.48872e+06	3.31068e+06	1	15.2672	304.24	C20 H32 O2	CPD-8706
366	CPD-13613	L-threo-sphinganine (C18)	phosphate acquisition // ceramide degradation	a sphinganine	31126392	28082346	1438787	2.21928e+06	2.32618e+06	2.24977e+06	1.55057e+06	1.74683e+06	594738	1.98614e+06	1.90354e+06	365150	817167	730469	351809	1.10154e+06	1	1	1	806519	709134	669837	718508	183720	160658	18.6745	302.308	C18 H40 N O2	CPD-13613
367	CPD-18761	coniferyl alcohol radical	justicidin B biosynthesis // sesamin biosynthesis // matairesinol biosynthesis	a radical	1	266936	362536	354634	1	307917	213955	1	1	327218	380818	258089	331076	1	138916	1	1	164851	1	1	284370	241988	1	1	1	1.21	179.072	C10 H11 O3	CPD-18761
368	CPD-12406	(E)-1-(L-cysteinylglycin-S-yl)-N-hydroxy-omega-(methylsulfanyl)nonan-1-imine	glutathione-mediated detoxification II // glucosinolate biosynthesis from hexahomomethionine	an (<i>E</i>)-1-(L-cysteinylglycin-<i>S</i>-yl)-<i>N</i>-hydroxy-&omega;-(methylsulfanyl)alkan-1-imine	646480	575851	224911	1	1	200466	259294	624280	1	165383	1	1	1	94500.8	83500.7	419889	321026	227529	300536	298460	263404	1	244320	491049	718199	6.12944	379.16	C15 H29 N3 O4 S2	CPD-12406
369	CPD-19789	deoxyadlupulone	adlupulone and adhumulone biosynthesis // superpathway of bitter acids biosynthesis	a 2-acyl-4,6-bisprenylphloroglucinol	652664	643377	455259	1	1.37697e+06	609234	1	1	1	1	1	940488	1	449734	1379438	1.39248e+06	1.26286e+06	1.68259e+06	1.50501e+06	1.6435e+06	2499184	1.19789e+06	1.37348e+06	1.52615e+06	1.36863e+06	5.79	345.205	C21 H29 O4	CPD-19789
370	CPD-8157	1-palmitoyl-2-oleoyl-phosphatidylcholine	phosphatidylcholine biosynthesis II // phosphatidylcholine biosynthesis I // diacylglycerol biosynthesis (PUFA enrichment in oilseed) // phosphatidylcholine acyl editing // phosphatidylcholine biosynthesis IV // superpathway of phospholipid biosynthesis II (plants) // diacylglycerol and triacylglycerol biosynthesis // phospholipases // phosphatidate metabolism, as a signaling molecule // choline …	a 1-palmitoyl-2-acyl-<i>sn</i>-glycero-3-phosphocholine // phosphatidylcholine-34:1	165211	199430	5.23215e+06	1	1	1	1	1	861916	387666	696907	809806	453628	547176	704802	585873	902733	552172	764069	401997	517068	192933	180415	520353	1	21.2921	759.582	C42 H82 N O8 P	CPD-8157
371	CPDQT-409	(E)-1-(L-cystein-S-yl)-N-hydroxy-omega-(methylsulfanyl)octan-1-imine	glutathione-mediated detoxification II // glucosinolate biosynthesis from pentahomomethionine	an L-cysteine-<i>S</i>-conjugate	1	580744	1.0323e+06	1	452809	1	1	1	1	1	1	1	521355	199842	490620	245723	164084	1.4351e+06	133795	1.10845e+06	1.9021e+06	1.13317e+06	1669365	1.3082e+06	1.50102e+06	4.3225	308.123	C12 H24 N2 O3 S2	CPDQT-409
372	CPD-663	UDP-4-dehydro-6-deoxy-alpha-D-glucose	UDP-&beta;-L-rhamnose biosynthesis	a UDP-hex4-ulose // an NDP-4-dehydro-6-deoxy-&alpha;-D-glucose	267108	323677	260412	1	474854	142249	176917	365910	423177	247301	153240	563606	1	210709	727397	510216	172167	1	349537	502712	590781	74312.5	1	1	631228	7.1425	546.039	C15 H20 N2 O16 P2	CPD-663
373	CPD0-2472	(R)-NADHX	0	NADHX	1	1	1	1	1	1	1	1	1	1	775701	1.28535e+06	513461	403650	1189671	1.37962e+06	1.48006e+06	1.0829e+06	1.31942e+06	1.19576e+06	1.29067e+06	1.1423e+06	571599	1.0251e+06	1.06002e+06	6.28	681.103	C21 H29 N7 O15 P2	CPD0-2472
374	CPD-15289	pelargonidin 3,7-di-O-beta-D-glucoside	pelargonidin diglucoside biosynthesis (acyl-glucose dependent) // anthocyanin biosynthesis	an anthocyanidin 3,7-di-<i>O</i>-&beta;-D-glucoside	1	1	1	1	261191	302050	283109	1	296297	325864	331084	298784	275739	284273	286471	331841	309605	304423	311450	331002	321811	335082	384173	347929	288211	25.31	594.159	C27 H30 O15	CPD-15289
375	2-OXINDOLE-3-ACETYL-ASP	(2-oxindol-3-yl)acetyl-L-aspartate	indole-3-acetate inactivation IV // indole-3-acetate inactivation VII // indole-3-acetate inactivation VI // indole-3-acetate inactivation III // indole-3-acetate inactivation II	an indole derivative // a modified amino acid	1	13087140	2.70813e+06	1.63396e+06	1	4.19782e+06	4833151	19559862	11407832	2.89711e+06	5.1718e+06	11640655	4.49794e+06	4071443	8497414	12783505	14495571	11041920	14331053	13480199	9007491	13136441	4.23701e+06	1	8725285	6.43364	304.069	C14 H12 N2 O6	2-OXINDOLE-3-ACETYL-ASP
376	CPD-19491	3-carboxy-6-(methylsulfanyl)-2-oxohexanoate	aliphatic glucosinolate biosynthesis, side chain elongation cycle	a 3-carboxy-&omega;-(methylsulfanyl)-2-oxoalkanoate	7133604	5.145e+06	2.77865e+06	1.23389e+06	5.77529e+06	3.87383e+06	3595851	4553745	4.34331e+06	664708	563198	677278	624506	673501	627698	1	6801304	1	896916	4245162	1.65493e+06	3.11928e+06	1.39945e+06	2.01984e+06	1.63545e+06	1.19	218.025	C8 H10 O5 S	CPD-19491
377	CPD-9938	harmalol	beta-carboline biosynthesis	an alkaloid	2.24554e+06	3.10861e+06	2.61508e+06	3.07346e+06	7325904	3.09964e+06	1.6496e+06	1.26239e+06	29283000	17487920	13627516	26142426	24269580	16247856	18656042	9714839	12819302	9218581	19212252	7.82679e+06	17619426	1.1942e+06	19186372	1	32063786	5.27	200.097	C12 H12 N2 O	CPD-9938
378	CPD-697	brassinolide	brassinosteroid biosynthesis I // superpathway of C28 brassinosteroid biosynthesis // brassinosteroids inactivation	a brassinosteroid	1	8.27508e+06	8036752	8655646	7328419	7.556e+06	8499658	7511022	9747820	7.00359e+06	122022	128731	12922375	151265	143894	132955	178552	170292	1	146918	160968	127837	1	1	8.22528e+06	19.7019	480.347	C28 H48 O6	CPD-697
379	CPD-475	gibberellin A110	gibberellin inactivation I (2&beta;-hydroxylation)	a gibberellin	1	1	1	1	1	1	1	1	1	831393	538697	1	629463	985930	423688	1.47957e+06	1.06652e+06	1.76709e+06	1.43566e+06	1.69548e+06	467274	886309	678094	1	1.03991e+06	2.68	346.177	C20 H26 O5	CPD-475
380	CPD-15175	wogonin 7-O-beta-D-glucoside	wogonin metabolism	a flavone	1	117929	163567	134008	177657	173714	148417	107315	1	121478	155276	154333	1	1	139845	171842	109100	198663	156408	193123	102748	190454	115393	183628	187054	1.23	446.121	C22 H22 O10	CPD-15175
381	13-HYDROPEROXYOCTADECA-911-DIENOATE	(13S)-HPODE	acyl-CoA hydrolysis // ceramide degradation // acyl-[acyl-carrier protein] thioesterase pathway // phospholipases // triacylglycerol degradation // methyl ketone biosynthesis (engineered) // alkane oxidation // fatty acid &alpha;-oxidation I // fatty acid &beta;-oxidation II (peroxisome) // superpathway of glyoxylate cycle and fatty acid degradation // wax esters biosynthesis II // terminal olefi…	a hydroperoxy fatty acid // a long-chain 2,3,4-saturated fatty acid // a polyunsaturated fatty acid	1	1	33735468	1	101432536	43424228	34743040	13985565	236077	13714839	353369	274444	591833	317552	776607	1.94629e+06	1.15327e+06	1.92218e+06	676723	822222	1.20446e+06	233237	666134	846096	297769	6.50364	311.221	C18 H31 O4	13-HYDROPEROXYOCTADECA-911-DIENOATE
382	CPDQT-427	indol-3-ylmethyl-L-cysteine	indole glucosinolate activation (herbivore attack) // glutathione-mediated detoxification II	an indole-phytoalexin // an L-cysteine-<i>S</i>-conjugate	1.35571e+06	1.07314e+06	1.03091e+06	1.18934e+06	980833	939950	1.45522e+06	1.42496e+06	854004	1.14656e+06	1.06878e+06	1.16432e+06	1.06568e+06	1.21413e+06	968111	798397	336816	302834	458391	809837	192341	1.28422e+06	222393	267703	1.20301e+06	3.2064	250.077	C12 H14 N2 O2 S	CPDQT-427
383	CIS-ACONITATE	cis-aconitate	L-glutamine biosynthesis III // reductive TCA cycle I // glyoxylate cycle // superpathway of glyoxylate cycle and fatty acid degradation // TCA cycle II (plants and fungi) // superpathway of cytosolic glycolysis (plants), pyruvate dehydrogenase and TCA cycle // TCA cycle variation V (plant)	a tricarboxylate	182516	241877	266988	1063826	1.49965e+06	1	1.25504e+06	627377	10472.6	1	1.48012e+06	1	1	763060	1	1	1	1	1	1.46371e+06	1.25124e+06	540843	1	1	1	0.466154	170.993	C6 H3 O6	CIS-ACONITATE
384	CPD-8746	(-)-germacrene D	germacrene biosynthesis	a sesquiterpenoid	4770670	3.95063e+06	3.30021e+06	3.14313e+06	3.5297e+06	3.66427e+06	3.30916e+06	3837965	1.94055e+06	1	121061	1	184570	405046	188198	1	1	145027	163331	600692	528297	331211	236790	1630484	1.89835e+06	5.44619	204.189	C15 H24	CPD-8746
385	CPD-9619	robustaquinone E	robustaquinone biosynthesis // cuticular wax biosynthesis	a hydroxyanthraquinone	152047	174660	113519	1	1	143923	1	1	1	397576	1	1	186444	314648	287554	965685	702201	507331	920643	816752	484524	479214	573569	567436	389097	2.43167	315.043	C16 H11 O7	CPD-9619
386	CPD-9786	deacetylcolchicine	colchicine biosynthesis	an alkaloid	403197	457675	455045	1	371614	1	149828	1	1	625592	1	1	606980	763351	760737	1.36073e+06	1.2611e+06	1.10827e+06	1.23131e+06	802604	865818	839569	1	864367	955897	14.3339	358.165	C20 H24 N O5	CPD-9786
387	CYTOSINE	cytosine	purine uptake	a pyrimidine base // a pyrimidine	2.57792e+06	1.95856e+06	1.8935e+06	1	2.06354e+06	2.12649e+06	560362	2.49595e+06	221344	335865	263147	1	295320	116250	131804	1	1	1	1	131335	83636.7	1	1	121694	1	1.615	111.045	C4 H5 N3 O	CYTOSINE
388	CPD-6681	D-myo-inositol (3,4,6)-trisphosphate	phosphate acquisition // 1D-<i>myo</i>-inositol hexakisphosphate biosynthesis III (<i>Spirodela polyrrhiza</i>)	a <i>myo</i>-inositol trisphosphate	880274	728635	741686	1	834185	736559	763880	770901	929926	900366	826537	855207	708045	1002403	845740	882027	777738	825148	882881	1.15086e+06	1.25685e+06	918690	1.19626e+06	1	982639	1.03	413.914	C6 H9 O15 P3	CPD-6681
389	PROGESTERONE	progesterone	cardenolide biosynthesis	a 3-oxo-&Delta;<SUP>4</SUP>-steroid // a C<sub>21</sub>-steroid // a progestogen	252493	224166	1.72205e+06	2.46286e+06	349672	1	2.76947e+06	3.61249e+06	2.5242e+06	1927483	173246	230904	1	1	278249	1	1	335456	1	339825	1.00808e+06	656774	1	709944	2871472	12.7461	314.224	C21 H30 O2	PROGESTERONE
390	2-METHYL-3-PHYTYL-14-NAPHTHOQUINONE	phylloquinone	cuticular wax biosynthesis // L-lysine degradation I // <i>trans</i>-lycopene biosynthesis II (oxygenic phototrophs and green sulfur bacteria) // superpathway of carotenoid biosynthesis in plants // UMP biosynthesis I // superpathway of pyrimidine ribonucleotides <i>de novo</i> biosynthesis // superpathway of pyrimidine deoxyribonucleotides <i>de novo</i> biosynthesis // glycerol degradation I //…	a vitamin K // an electron-transfer quinone	1	1	1	1	1	1	1	1	1	1	1	1	1	262148	290358	239570	277769	306862	243518	1	292516	264742	256821	283540	1	22.7	450.348	C31 H46 O2	2-METHYL-3-PHYTYL-14-NAPHTHOQUINONE
391	CHORISMATE	chorismate	chorismate biosynthesis from 3-dehydroquinate // chorismate biosynthesis I // 4-aminobenzoate biosynthesis // superpathway of tetrahydrofolate biosynthesis // tetrahydrofolate biosynthesis II // L-tryptophan biosynthesis // L-tyrosine biosynthesis III // 2-carboxy-1,4-naphthoquinol biosynthesis // superpathway of phylloquinol biosynthesis // salicylate biosynthesis I	a dicarboxylate	84444	1	107675	214643	86810.9	92006.3	411306	99700.4	124020	127845	93692.3	104692	86300.8	97530.6	96095.1	142006	94854.9	147456	165021	98296.9	147501	305141	114653	117863	299841	0.9	224.032	C10 H8 O6	CHORISMATE
392	2-KETO-3-METHYL-VALERATE	(S)-3-methyl-2-oxopentanoate	L-isoleucine biosynthesis I (from threonine) // superpathway of isoleucine and valine biosynthesis // superpathway of branched chain amino acid biosynthesis // superpathway of L-isoleucine biosynthesis I // acyl-CoA hydrolysis // ceramide degradation // acyl-[acyl-carrier protein] thioesterase pathway // phospholipases // triacylglycerol degradation // aliphatic glucosinolate biosynthesis, side c…	3-methyl-2-oxopentanoate	1	1.76184e+06	1.89638e+06	1.84192e+06	2.06037e+06	2452721	1.8156e+06	2.61771e+06	176561	149300	105063	123274	150849	106669	74901.3	118144	72863.4	376818	150213	206194	4837532	144168	3.45303e+06	2.93674e+06	3.05771e+06	0.91	129.055	C6 H9 O3	2-KETO-3-METHYL-VALERATE
393	CPD-9878	(-)-curcuhydroquinone	heliannuol and heliespirone biosynthesis	a sesquiterpenoid	1	1.57623e+06	1615018	11251039	2.41149e+06	722482	3682927	494146	403644	285456	231270	438672	1	561738	421193	270354	543606	674290	640239	677660	419927	1.1161e+06	475160	665905	615611	4.69565	234.161	C15 H22 O2	CPD-9878
394	CPD-12024	Se-methyl-L-selenocysteine	seleno-amino acid detoxification and volatilization III // superpathway of seleno-compound metabolism	a methylated amino acid	1	2.43944e+06	4802305	1	2872205	2169944	1	1	62759.1	4.79095e+06	4.42805e+06	4.5743e+06	5174488	4996570	5335914	1	1	11844905	10093331	10479924	4.61625e+06	3.98572e+06	3.77367e+06	4.28058e+06	3.98316e+06	1.72789	176.986	C4 H9 N O2 Se	CPD-12024
395	CPD-10471	dimethylsulfoniopropanoate-amine	dimethylsulfoniopropanoate biosynthesis II (Spartina)	an organosulfur compound	606600	621829	585962	469119	839464	538606	551390	11378147	6957281	6582919	5759158	8830059	5.3602e+06	5.6835e+06	7.62913e+06	12346462	15015381	15733004	12378770	9209446	10076922	7.65232e+06	7837717	8747398	8.03753e+06	2.376	121.092	C5 H15 N S	CPD-10471
396	CPD-11413	alpha-patchoulene	patchoulol biosynthesis	a sesquiterpenoid	4770670	3.95063e+06	3.30021e+06	3.14313e+06	3.5297e+06	3.66427e+06	3.30916e+06	3837965	1.94055e+06	1	121061	1	184570	405046	188198	1	1	145027	163331	600692	528297	331211	236790	1630484	1.89835e+06	5.44619	204.189	C15 H24	CPD-11413
397	CPD-293	5-alpha-pregnane-3,20-dione	cardenolide biosynthesis	a 3-oxosteroid // a C<sub>21</sub>-steroid	1	1	1	1	379033	390548	450617	614930	337674	1	2.94058e+06	1.38127e+06	1802221	3.13649e+06	2.13788e+06	653966	1	6.40035e+06	1	5327674	1.79245e+06	564227	265536	609750	409543	13.7867	316.239	C21 H32 O2	CPD-293
398	CPD-10318	apigenin 7-O-(6-malonyl-beta-D-glucoside)	apigenin glycosides biosynthesis	a small molecule	1	125351	1	177531	110243	87353.7	80686.9	79044	379712	324503	268166	451937	133931	301351	399801	496070	1	1	245192	400654	446878	483987	1	1	536182	8.58158	517.1	C24 H21 O13	CPD-10318
399	N-4-GUANIDINOBUTYL-4-HYDROXYCINNAMAMID	4-coumaroylagmatine	hordatine biosynthesis	an amide	1	1	645991	419966	656364	532572	458710	973705	1	1.47758e+06	1.14203e+06	1.38434e+06	1.07163e+06	276729	1	100364	1.30209e+06	262835	74656.9	121403	434651	779128	385095	446578	5922885	2.56333	277.167	C14 H21 N4 O2	N-4-GUANIDINOBUTYL-4-HYDROXYCINNAMAMID
400	CPD-5421	2,5,7-trihydroxy-4'-methoxyisoflavanone	isoflavonoid biosynthesis II // superpathway of isoflavonoids (via naringenin)	an isoflavone	1	1	141480	89999.8	167049	669045	585605	301154	428970	574439	884748	253009	1.40329e+06	409685	196945	217747	210661	467399	405610	690411	352845	1	378463	490250	181680	4.76091	301.073	C16 H13 O6	CPD-5421
401	DIOXINDOLE-3-ACETATE	3-hydroxy-2-oxo-(indol-3-yl)acetate	indole-3-acetate inactivation VII	an indole derivative	158233	533761	536591	1.97462e+06	170496	488221	1.19346e+06	658399	721676	549746	449588	599130	504356	452333	417105	920543	633006	851486	754706	824581	94630.6	603002	525087	562625	612153	0.91	206.048	C10 H8 N O4	DIOXINDOLE-3-ACETATE
402	QUERCETIN-33-BISSULFATE	quercetin-3,3'-bissulfate	quercetin sulfate biosynthesis // superpathway of flavones and derivatives biosynthesis	a small molecule	1	1	1	111468	1	105716	265935	200642	364699	184536	799923	278110	1.07244e+06	746155	305321	232383	87526.9	176029	271161	210306	239999	316531	1	1	356906	9.36789	458.936	C15 H7 O13 S2	QUERCETIN-33-BISSULFATE
403	CPD-14074	3,6-dihydronicotinate	nicotine biosynthesis // superpathway of nicotine biosynthesis	a vitamin	3.19602e+06	4.03118e+06	4895795	5954330	2.90246e+06	5148799	5350002	7127977	2.32533e+06	1	2810660	694907	1322787	720983	198323	1	112717	757167	1	1	289902	608943	1	1	493315	9.0179	124.04	C6 H6 N O2	CPD-14074
404	CPD-12920	4alpha,14alpha-dimethyl-9beta,19-cyclo-5alpha-cholest-24-en-3-one	sphingolipid biosynthesis (plants) // plant sterol biosynthesis II	a sterol	1	1	8986168	1	1	1014396	1.25492e+06	2.19641e+06	1.31222e+06	1	1	1	1	726446	997209	423455	1	605700	735436	786065	635676	702842	1	1	1	15.6185	410.347	C29 H46 O	CPD-12920
405	CPD-19785	4-prenylphlormethylbutanophenone	adlupulone and adhumulone biosynthesis // superpathway of bitter acids biosynthesis	a 2-acyl-4-prenylphloroglucinol	7.56773e+06	7.36537e+06	6006697	5116815	8908399	6.31825e+06	2.89897e+06	6.95183e+06	5.60588e+06	4441302	1	135586	1	1	5.44239e+06	1	1	1	1.01082e+06	1	601374	1	668076	490212	844398	1.66	277.144	C16 H21 O4	CPD-19785
406	CPD0-1141	3,3-dimethyl-2-oxobutyric acid 5-(6-aminopurin-9-yl)-3,4-dihydroxytetrahydrofuran-2-ylmethyl ester	0	a small molecule	1	243631	302494	243752	304668	1	1.37983e+06	346461	512554	548785	593922	300276	685929	2.04449e+06	413755	1	616432	1	786895	1	366463	1	1	1	1	3.5475	379.151	C16 H21 N5 O6	CPD0-1141
407	CPD-12911	4alpha-hydroxymethyl-stigmasta-7,24(241)-dien-3beta-ol	sphingolipid biosynthesis (plants) // phytosterol biosynthesis (plants)	a sterol // a triterpenoid	13724228	11566409	9897424	1	1	1	1	1	1	11305049	14380548	11425771	18730992	11737018	13249680	9215954	10310298	11094613	9131052	12256921	10704101	10944212	1	1	1	20.71	442.382	C30 H50 O2	CPD-12911
408	CPD-16418	isolychnose	lychnose and isolychnose biosynthesis	a tetrasaccharide	487182	348511	157407	1	628537	891372	108555	456582	610371	1.58865e+06	1695870	1.73066e+06	1.75967e+06	1700269	1.80623e+06	1	1	1.69299e+06	1.80018e+06	1.95557e+06	1.88429e+06	1.86708e+06	1.86279e+06	1.79253e+06	918718	20.2964	666.218	C24 H42 O21	CPD-16418
409	CPD-8716	palustradienal	ceramide degradation // palustric acid biosynthesis // superpathway of diterpene resin acids biosynthesis	a diterpenoid // an aldehyde	1	1	1	1	1	1	9732917	1	19632946	7.88157e+06	26060572	26927498	29803148	3.01452e+06	3871429	3.70634e+06	3.77704e+06	3.60954e+06	3.77961e+06	3.93544e+06	3.98817e+06	4352995	3.77713e+06	1	1	15.3438	286.229	C20 H30 O	CPD-8716
410	CPD-6976	4-coumaroyl-4'-hydroxyphenyllactate	rosmarinic acid biosynthesis I // superpathway of rosmarinic acid biosynthesis	a small molecule	137408	112083	87864.1	98984.9	83393.2	89706.8	128717	1	241406	139086	226986	339992	250837	1	134548	173129	1	1	192577	216302	195509	193165	171433	92014.8	210935	8.25857	327.09	C18 H15 O6	CPD-6976
411	CPD-17652	4'-hydroxyechinenone	astaxanthin biosynthesis (bacteria, fungi, algae) // astaxanthin biosynthesis (flowering plants)	a carotenoid	2.9104e+06	2084417	2.8486e+06	2792864	6.69845e+06	2552564	2.515e+06	2.97654e+06	1	1.40633e+06	1	11158797	1	1	1	222668	1	1	129852	89161.1	10809479	162672	11806952	12996739	1	12.6518	566.414	C40 H54 O2	CPD-17652
412	CPD0-1327	5-fluorouracil	0	a uracil analogue	3793703	3284740	3.20158e+06	3485480	3636601	4.4626e+06	4319756	4.15738e+06	3130662	4.62088e+06	2.45997e+06	2.21746e+06	1	1	5.43701e+06	131937	1.12077e+06	1.31749e+06	1	5072606	5853383	4.78638e+06	2.0433e+06	272953	1	3.39143	130.018	C4 H3 F N2 O2	CPD0-1327
413	CPD0-1575	beta-thiogardideazafolate	0	a small molecule	1	1	1	1	1	130797	147762	414735	405511	236129	131356	698311	401439	214083	308665	1	132232	1	374461	1	289831	468410	311407	464270	747410	7.47	764.122	C29 H29 N6 O15 P S	CPD0-1575
414	CPD-5441	N-dimethylethanolamine phosphate	phosphatidylcholine biosynthesis IV // phosphatidylcholine biosynthesis II // superpathway of phospholipid biosynthesis II (plants)	a small molecule	340215	132508	814201	695136	975194	791365	941987	1.11318e+06	253401	388225	278568	150921	252076	767794	633948	424116	393978	431947	406388	1	394420	1	604419	133340	488932	6.62043	168.043	C4 H11 N O4 P	CPD-5441
415	3-HYDROXY-PROPIONATE	3-hydroxypropanoate	&beta;-alanine biosynthesis II // superpathway of coenzyme A biosynthesis II (plants)	a small molecule	1	1	1	1	1	1	1	1	3.38747e+06	3.00796e+06	2.73343e+06	3292968	3.06224e+06	2.80599e+06	2.75773e+06	4.54128e+06	3251560	4035685	4.05316e+06	4.04699e+06	3.15762e+06	3.1178e+06	2.99629e+06	2.96035e+06	3.14764e+06	0.91	89.0242	C3 H5 O3	3-HYDROXY-PROPIONATE
416	CPD-7496	prolycopene	<i>trans</i>-lycopene biosynthesis II (oxygenic phototrophs and green sulfur bacteria) // superpathway of carotenoid biosynthesis in plants	a carotenoid	314544	1	328790	1	3.60649e+06	3.65144e+06	4.1556e+06	4.18475e+06	1	4224948	378832	457309	246431	125305	159938000	131598744	170151936	167760736	145809440	130445864	119160208	1	1	1	4.16528e+06	13.1347	536.438	C40 H56	CPD-7496
417	CPD-16551	beta-D-ribose 5-phosphate	<i>trans</i>-zeatin biosynthesis // superpathway of nicotine biosynthesis // pyridine nucleotide cycling (plants) // pyridoxal 5'-phosphate biosynthesis II // PRPP biosynthesis // pentose phosphate pathway (non-oxidative branch) // pentose phosphate pathway // Calvin-Benson-Bassham cycle // Rubisco shunt	D-ribofuranose 5-phosphate	1	1	265263	1	394396	1	1	614843	467024	892464	318941	961320	581819	778974	299490	1.13104e+06	528277	612923	673577	687811	283741	906881	369075	736810	861394	0.9	228.003	C5 H9 O8 P	CPD-16551
418	PYRIDOXINE-5P	pyridoxine 5'-phosphate	pyridoxal 5'-phosphate salvage I // pyridoxal 5'-phosphate salvage II (plants)	a vitamin B6	1	1	1	1	86880.7	105604	116264	114958	143940	148998	107059	124261	86216	104119	102641	163900	143608	175824	183335	179840	162035	132020	139856	113560	145738	0.89	247.025	C8 H10 N O6 P	PYRIDOXINE-5P
419	HYDROXYMALONATE	2-hydroxymalonate	0	a small molecule	1	1	1	1	1	1	1	334973	1.64224e+06	1.49137e+06	1	948874	37413.9	681589	5.53223e+06	1	1	1	1	1	5.97629e+06	3.80507e+06	1	6.49785e+06	1	3.1	117.992	C3 H2 O5	HYDROXYMALONATE
420	CPD-5662	9-mercaptodethiobiotin	biotin biosynthesis from 8-amino-7-oxononanoate I	a small molecule	1	317101	229826	1	378575	1	279219	384895	1	308124	327359	445703	305683	270158	709043	812457	834745	736676	770773	723095	744669	714153	756767	1	434934	5.131	245.095	C10 H17 N2 O3 S	CPD-5662
421	CPD0-1152	N-pentylpantothenamide	0	a small molecule	2244827	1.11359e+06	1.28374e+06	333608	1693448	985201	595557	2.06244e+06	1.17043e+06	991678	948944	2.41564e+06	2532709	3.47682e+06	1	1	1617076	667167	1	3586412	4927303	1	3.50174e+06	1.50829e+06	4.43015e+06	4.26333	288.205	C14 H28 N2 O4	CPD0-1152
422	CPD-8905	(+)-pinoresinol	justicidin B biosynthesis // matairesinol biosynthesis // sesamin biosynthesis	pinoresinol	1	1	482252	272319	1.17953e+06	396349	585747	1	730771	410314	677564	851995	221448	395152	296501	1	1	653528	1	2.66395e+06	986777	460009	783602	940899	694258	6.1421	358.145	C20 H22 O6	CPD-8905
423	D-SERINE	D-serine	D-serine degradation // D-serine metabolism	serine // a D-amino acid	1	1	1	1	1	1	1	1	869678	835303	1	1	929289	976703	1	1	1	1.28583e+06	1	7757275	9057854	1	21036686	1	22204630	0.89	105.042	C3 H7 N O3	D-SERINE
424	CPD-12236	feruloylagmatine	0	an amide	1.2864e+06	1.30739e+06	919580	709783	1.22119e+06	498300	1.00499e+06	1.35076e+06	1.76281e+06	881020	663600	857266	655432	1.19202e+06	1.16359e+06	3.11519e+06	1.55075e+06	2.14542e+06	8089387	1.86401e+06	1.28842e+06	1.25881e+06	1.25773e+06	1.49675e+06	1	6.63333	307.179	C15 H23 N4 O3	CPD-12236
425	S-24-DINITROPHENYLGLUTATHIONE	2,4-dinitrophenyl-S-glutathione	glutathione-mediated detoxification II	a C-nitro compound // a glutathione-<i>S</i>-conjugate	1	1	1	1	1	1	1	1	1	1	1	225090	424627	238692	266046	212787	213823	239136	203349	303812	220147	214035	217545	250745	1	19.04	472.065	C16 H18 N5 O10 S	S-24-DINITROPHENYLGLUTATHIONE
426	CPD-15474	gardenin B	nevadensin biosynthesis	a methoxyflavone // a monohydroxyflavone	3.09763e+06	2.14306e+06	1	1	3.46507e+06	1	1	1	1.92296e+06	1.70467e+06	2.01463e+06	2.46879e+06	1.13144e+06	903933	1.95026e+06	1	5502372	6.2009e+06	1	1.70776e+06	1.5044e+06	3.0127e+06	1.53071e+06	1.51229e+06	1.63314e+06	3.47611	358.106	C19 H18 O7	CPD-15474
427	VITEXIN-2-O-B-L-RHAMNOSIDE	vitexin 2''-O-beta-L-rhamnoside	vitexin and derivatives biosynthesis	a small molecule	435289	350968	365486	394056	324390	404515	435245	422080	504932	505271	545782	164524	148649	166680	168241	169528	170813	151920	167595	195830	185573	185373	202437	176568	473435	22.6792	577.151	C27 H29 O14	VITEXIN-2-O-B-L-RHAMNOSIDE
428	CPD-14985	isorhamnetin 3-O-(3"-O-p-coumaroyl, 6"-O-feruloyl)-glucoside	flavonol acylglucoside biosynthesis II - isorhamnetin derivatives // flavonol glucosylation I	a flavonol derivative	288505	240053	214892	229539	202756	274038	293514	297874	350865	334242	314441	321034	299441	304069	321229	308671	305236	339558	338263	318375	326789	328403	343784	339126	287086	25.52	800.192	C41 H36 O17	CPD-14985
429	6-KESTOSE	6-kestotriose	fructan biosynthesis // fructan degradation	a levan	470191	519368	429228	1	420854	152760	201547	246339	1	1	220606	190797	315440	254383	1	260090	263717	262049	1	310135	298232	278955	1	1	232591	20.4456	504.177	C18 H32 O16	6-KESTOSE
430	N-METHYLARGININE	L-N6-methyl-L-arginine	&gamma;-glutamyl cycle	an <i>N</i>-methyl L-amino acid	1	1.03987e+06	1.90076e+06	1	1	991054	1.38522e+06	1.59364e+06	3.13436e+06	550802	1452167	439734	1.35002e+06	932333	1	5.77254e+06	1	6488739	4797591	4.6908e+06	2.19096e+06	1.51245e+06	1.67684e+06	1.91648e+06	1	3.36579	189.135	C7 H17 N4 O2	N-METHYLARGININE
431	CPD-13091	(9Z,12Z)-15,16-epoxyoctadeca-9,12-dienoate	acyl-CoA hydrolysis // ceramide degradation // acyl-[acyl-carrier protein] thioesterase pathway // phospholipases // triacylglycerol degradation // methyl ketone biosynthesis (engineered) // alkane oxidation // fatty acid &alpha;-oxidation I // fatty acid &beta;-oxidation II (peroxisome) // superpathway of glyoxylate cycle and fatty acid degradation // wax esters biosynthesis II // terminal olefi…	an epoxy fatty acid // a long-chain 2,3,4-saturated fatty acid // a polyunsaturated fatty acid	1	1	49611012	57658004	162984928	2.08649e+06	496986	298733	1	1	1	208730	41589936	247416	589682	189870	286013	489199	1	270641	944456	565147	590124	723404	49015468	6.94947	293.211	C18 H29 O3	CPD-13091
432	CPD-14833	narcotine hemiacetal	noscapine biosynthesis	an alkaloid	2.07446e+06	452521	2122626	1.25409e+06	1	454897	620901	699977	1	1	246421	480686	256600	167427	210754	499115	317984	1	558356	425006	211313	334614	256232	283214	1	6.196	415.161	C22 H25 N O7	CPD-14833
433	CPD-14980	isorhamnetin 3-O-(6"-O-p-coumaroyl)-glucoside	flavonol glucosylation I // flavonol acylglucoside biosynthesis II - isorhamnetin derivatives	a flavonol derivative	1	1	1	1	1	1	1	1.4268e+06	983833	1	922181	1.49711e+06	1	1	1.44687e+06	1.57451e+06	1.18503e+06	1.00299e+06	1	1.50383e+06	1.59984e+06	672372	1	536717	1.26846e+06	6.3	624.138	C31 H28 O14	CPD-14980
434	CPD-9598	dimeric urushiol peroxide	oligomeric urushiol biosynthesis // phosphate acquisition	an urushiol	5.54321e+06	5.61659e+06	4.70177e+06	3801264	2.32282e+06	3.69447e+06	1	1.72216e+06	1	8363411	6.42281e+06	1	3.50903e+06	15661172	1	31489092	2.25929e+06	1	1.95992e+06	10123776	2.99436e+06	1	2.86051e+06	4.07548e+06	977869	15.86	642.429	C42 H58 O5	CPD-9598
435	CPD-14940	7,3',5'-trimethylmyricetin	polymethylated myricetin biosynthesis (tomato) // flavonol glucosylation I	a flavonol derivative	507584	349167	276850	254082	1	267101	371950	377664	408156	397016	148778	375695	274136	234676	331646	393501	647442	445692	528138	435235	337767	306522	292319	378039	276790	3.2425	360.087	C18 H16 O8	CPD-14940
436	CPD-14510	seychellene	patchoulol biosynthesis	a sesquiterpenoid	4770670	3.95063e+06	3.30021e+06	3.14313e+06	3.5297e+06	3.66427e+06	3.30916e+06	3837965	1.94055e+06	1	121061	1	184570	405046	188198	1	1	145027	163331	600692	528297	331211	236790	1630484	1.89835e+06	5.44619	204.189	C15 H24	CPD-14510
437	CPD-6602	curcumin	curcuminoid biosynthesis // curcumin glucoside biosynthesis	a polyketide // a phenol // a phenylpropanoid	172996	170758	140685	91855.1	191751	152801	195256	272075	106407	198934	116391	166169	1	1	139357	305772	331458	181927	318742	1	187305	1	156748	233627	201589	6.38714	368.12	C21 H20 O6	CPD-6602
438	SACCHAROPINE	L-saccharopine	lysine degradation II // lysine degradation III	a modified amino acid	913428	1	1	454579	989679	1	1.89148e+06	1564176	1	1.01759e+06	684520	899516	659790	679479	955303	2.56002e+06	2161555	4.09149e+06	1.14414e+06	896274	1.45556e+06	1.99977e+06	1.38506e+06	1	2235416	1.32	275.124	C11 H19 N2 O6	SACCHAROPINE
439	CPD-9869	all trans-decaprenyl-2-methoxy-6-1,4-benzoquinol	ubiquinol-10 biosynthesis (eukaryotic)	a 2-methoxy-6-<i>all-trans</i>-polyprenyl-1,4-benzoquinol	1	1.6594e+06	1	816168	6957129	2.64538e+06	6.5439e+06	520300	655917	436797	578868	460410	3358653	506705	2.19984e+06	529169	1.34296e+06	506895	423080	1.07025e+06	2.20869e+06	235032	533703	917877	442068	17.7274	820.683	C57 H88 O3	CPD-9869
440	ISOVITEXIN	isovitexin	flavonoid di-C-glucosylation // naringenin <i>C</i>-glucosylation // isovitexin glycosides biosynthesis	a flavone-6C-glucoside	1	1	1	1	1	1	1	1	1	1	1	1	1	1	1	209829	199993	1	1	179373	325625	1	252034	200056	206864	1.34	431.09	C21 H19 O10	ISOVITEXIN
441	D-MYO-INOSITOL-34-BISPHOSPHATE	D-myo-inositol (3,4)-bisphosphate	phosphate acquisition // 1D-<i>myo</i>-inositol hexakisphosphate biosynthesis III (<i>Spirodela polyrrhiza</i>)	a <i>myo</i>-inositol bisphosphate	1	1	651576	1.02183e+06	164349	271016	431186	288514	622770	718709	759430	427832	1.35859e+06	699371	365710	86090.5	76700.6	91124.1	77356.2	72120.7	581482	510719	558036	462967	491304	1.01	335.962	C6 H10 O12 P2	D-MYO-INOSITOL-34-BISPHOSPHATE
442	PYRIDOXAL	pyridoxal	pyridoxal 5'-phosphate salvage I // pyridoxal 5'-phosphate salvage II (plants)	a vitamin B6	2.71597e+06	1	2.10752e+06	2248666	3.24045e+06	1	1.10148e+06	1	879230	387125	634357	1	1	231415	222676	411685	281701	389808	362498	382718	300343	288706	172626	265799	299956	1.1205	167.056	C8 H9 N O3	PYRIDOXAL
443	CPD-10272	N,N-dihydroxy-L-isoleucine	lotaustralin biosynthesis // superpathway of linamarin and lotaustralin biosynthesis	an <i>N</i>-hydroxylated L-amino acid	949970	881666	588492	372378	1.50576e+06	598688	625234	646684	576460	501203	613600	622187	572435	1	668014	762640	1.21129e+06	667369	823543	667544	280126	352921	1	633800	352755	12.4817	162.077	C6 H12 N O4	CPD-10272
444	CPD-7609	sophoradiol	soybean saponin I biosynthesis	a triterpenoid	13724228	11566409	9897424	1	1	1	1	1	1	11305049	14380548	11425771	18730992	11737018	13249680	9215954	10310298	11094613	9131052	12256921	10704101	10944212	1	1	1	20.71	442.382	C30 H50 O2	CPD-7609
445	CPD-12159	26,27-dehydrozymosterol	26,27-dehydrozymosterol metabolism	a steroid	2.51133e+06	1	2.42868e+06	2.44947e+06	1	2.45627e+06	1	1	724187	531560	812930	1.14293e+06	742085	1.19541e+06	1.11975e+06	534328	360338	1	872440	1	633567	1488568	1	1	1.37717e+06	17.3176	382.324	C27 H42 O	CPD-12159
446	CMP	CMP	methylerythritol phosphate pathway I // taxadiene biosynthesis (engineered) // superpathway of ergosterol biosynthesis II // superpathway of geranylgeranyl diphosphate biosynthesis II (via MEP) // isoprene biosynthesis I // methylerythritol phosphate pathway II // coenzyme A biosynthesis I (prokaryotic) // superpathway of pantothenate and coenzymeA biosynthesis // UTP and CTP dephosphorylation II…	a pyrimidine ribonucleoside 5'-monophosphate	1	1	1	1	1	1	1	1	788786	506988	434003	804899	590211	714607	581195	960125	1.19258e+06	745531	1.31791e+06	442329	458915	906397	569417	699151	1	14.27	321.036	C9 H12 N3 O8 P	CMP
447	P-RIBOSYL-4-SUCCCARB-AMINOIMIDAZOLE	5'-phosphoribosyl-4-(N-succinocarboxamide)-5-aminoimidazole	inosine-5'-phosphate biosynthesis II // superpathway of purine nucleotides <i>de novo</i> biosynthesis I	a small molecule	1	1	1	1	1	1	1	187563	1	161188	125545	200365	77226.4	167199	160051	165416	156497	135623	130364	87945.6	155517	133284	172587	153318	156338	1.65	450.038	C13 H15 N4 O12 P	P-RIBOSYL-4-SUCCCARB-AMINOIMIDAZOLE
448	10-BETA-HYDROXYTAXA-42011-DIEN-5-ALPH	10beta-hydroxytaxa-4(20),11-dien-5alpha-yl acetate	taxol biosynthesis	a small molecule	431471	415699	555416	809503	1	1	41694204	327959	3.12341e+06	35281416	38075956	44910148	39204984	2725674	958417	962120	58581084	1.12293e+06	66384516	1016817	42869152	1.04132e+06	622944	858078	832362	9.16565	346.25	C22 H34 O3	10-BETA-HYDROXYTAXA-42011-DIEN-5-ALPH
449	CPD-211	homoglutathione	homoglutathione biosynthesis // homophytochelatin biosynthesis	a tripeptide // glutathione and derivatives	346341	396222	303853	393732	431278	344227	409919	398652	1.02972e+06	745856	1.00818e+06	1.51542e+06	797942	529372	1.47847e+06	1.29173e+06	811386	834333	1	1.46515e+06	1.87703e+06	1	958064	1	1.27326e+06	4.61636	320.093	C11 H18 N3 O6 S	CPD-211
450	CPD-381	(S)-2-hydroxyglutarate	L-lysine degradation I	a (2<i>S</i>)-2-hydroxycarboxylate // 2-hydroxyglutarate	1	1	1	426383	672397	1	1	400248	87043.6	118016	1	1	1	1	1	199518	730154	146755	407960	627444	684329	1	1.11838e+06	1.02659e+06	1.04503e+06	0.9	146.022	C5 H6 O5	CPD-381
451	CPD-9923	(1R,6R)-6-hydroxy-2-succinylcyclohexa-2,4-diene-1-carboxylate	2-carboxy-1,4-naphthoquinol biosynthesis // superpathway of phylloquinol biosynthesis	a small molecule	1.33639e+06	331131	371833	355105	458318	534506	739032	413793	628777	354909	580108	732728	368920	119579	499738	1.16776e+06	1.07114e+06	1	1.03445e+06	709310	307708	561099	307743	316887	1	1.21	238.047	C11 H10 O6	CPD-9923
452	CPD-12187	demethoxycurcumin	curcuminoid biosynthesis	a secondary metabolite	1.66902e+06	1	1	279114	1807899	1.77357e+06	1550485	1.29455e+06	688679	497794	672149	811904	701265	561520	638022	303695	1	1	130046	477025	594248	728892	710918	768530	1.65297e+06	8.93952	338.117	C20 H18 O5	CPD-12187
453	12-HYDROXYDIHYDROCHELIRUBINE	12-hydroxydihydrochelirubine	sanguinarine and macarpine biosynthesis	a small molecule	1	1	1	1	1	76402.1	94298.6	1	1	119350	153414	127987	130505	128900	144513	164735	1	170322	185029	231520	148874	155188	144654	182357	166396	1.55294	379.102	C21 H17 N O6	12-HYDROXYDIHYDROCHELIRUBINE
454	CPDQT-426	ascorbigen	indole glucosinolate activation (herbivore attack)	an indole-phytoalexin	220742	695439	683933	1.44148e+06	307149	758773	636948	225357	147980	358374	530178	269564	1.18411e+06	151929	373049	260981	458081	229679	367534	1.86765e+06	881203	1	223187	416697	1	2.60565	305.09	C15 H15 N O6	CPDQT-426
455	CPD-9773	4-(1-methyl-2-pyrrolidinyl)-3-oxobutanoate methyl ester	cocaine biosynthesis	a small molecule	472994	461298	427135	198695	283963	239889	8.14389e+06	1	9304363	1	6.93867e+06	6127472	8860725	6.69856e+06	5.74488e+06	11159760	8641924	9991001	8413279	7490988	5387296	1	6049936	1	7104639	3.74429	200.129	C10 H18 N O3	CPD-9773
456	CPD-6627	4-O-methyl-DIBOA-glucoside	0	a small molecule	406796	1	264592	173853	429508	226048	316628	305728	318807	253461	1.48848e+06	1.57781e+06	1.95112e+06	186044	1.90879e+06	2.06536e+06	3.93413e+06	3.45339e+06	2.04437e+06	2.47007e+06	1.39554e+06	1.87556e+06	1.51183e+06	1853637	1620799	4.59417	357.105	C15 H19 N O9	CPD-6627
457	CPD-4615	dihydrozeatin-7-N-glucose	cytokinins 7-<i>N</i>-glucoside biosynthesis	an adenine-type cytokinin glucoside	386708	263254	317343	1	1	1	1	1	2.99502e+06	226311	330670	1	1	152935	188397	791430	837641	444366	871988	849422	656918	686417	666957	1	741291	8.29294	383.182	C16 H25 N5 O6	CPD-4615
458	5-HYDROXY-TRYPTOPHAN	5-hydroxy-L-tryptophan	serotonin and melatonin biosynthesis	a hydroxy-L-amino acid	112526	179764	158743	523207	1	492289	1	765711	625575	279290	568958	396210	734703	417599	393475	275098	269797	597076	232248	402488	402359	284874	286618	335131	425424	4.04696	220.083	C11 H12 N2 O3	5-HYDROXY-TRYPTOPHAN
459	CPD-14263	3-methyl-1,2-didehydro-2,3-dihydrosqualene	botryococcenes and methylated squalene biosynthesis	a triterpenoid	1.52887e+06	1261353	1	1	1.28098e+06	1.25267e+06	1.27737e+06	1.13869e+06	1.42546e+06	134882	211353	1.81662e+06	216896	278413	833820	217226	1	2.85467e+06	1	356810	299527	1.63824e+06	1.03583e+06	1.71466e+06	1.33977e+06	20.64	424.411	C31 H52	CPD-14263
460	CPD-10347	isovitexin 7-O-glucoside	isovitexin glycosides biosynthesis	a flavone	1	1	1	1	261191	302050	283109	1	296297	325864	331084	298784	275739	284273	286471	331841	309605	304423	311450	331002	321811	335082	384173	347929	288211	25.31	594.159	C27 H30 O15	CPD-10347
461	CPD-716	teasterone	brassinosteroid biosynthesis I // superpathway of C28 brassinosteroid biosynthesis	a brassinosteroid	535885	430039	628337	584124	582832	526188	1.02849e+06	843773	1	1	914579	859600	1.6977e+06	843479	986615	453538	1	904530	629247	563006	330098	590606	636083	485543	1	13.7867	448.355	C28 H48 O4	CPD-716
462	CPD-15393	2'-deoxyuridine 3'-monophosphate	0	a pyrimidine 2'-deoxyribonucleoside 3'-monophosphate // a 2'-deoxyribonucleoside 3'-monophosphate	1.74801e+06	1.48814e+06	1.88764e+06	568719	2.15911e+06	4386547	2.88824e+06	142667	1	1	1	204418	1	1	178686	301035	362988	1	334511	1	276460	161318	215854	209668	1	7.79471	306.024	C9 H11 N2 O8 P	CPD-15393
463	CPD-7524	7,9,9'-cis-neurosporene	<i>trans</i>-lycopene biosynthesis II (oxygenic phototrophs and green sulfur bacteria) // superpathway of carotenoid biosynthesis in plants	a carotenoid	272493	225780	245402	248018	1	1	1	163165	1	1.01433e+06	1	97186912	30533952	1.21649e+06	88309720	1.19614e+06	1.09852e+06	1195408	1.16183e+06	1.52266e+06	72284944	1.29351e+06	1	1	1	17.1553	538.454	C40 H58	CPD-7524
464	NYSTOSE	1,1-kestotetraose	fructan biosynthesis	an inulin	487182	348511	157407	1	628537	891372	108555	456582	610371	1.58865e+06	1695870	1.73066e+06	1.75967e+06	1700269	1.80623e+06	1	1	1.69299e+06	1.80018e+06	1.95557e+06	1.88429e+06	1.86708e+06	1.86279e+06	1.79253e+06	918718	20.2964	666.218	C24 H42 O21	NYSTOSE
465	CPD-7655	octyl beta-D-glucopyranoside	0	a glycolipid	471526	361822	274129	172409	462053	1	1	634769	2.75136e+06	1811387	2.78197e+06	3.20282e+06	2.37669e+06	1.72526e+06	3.31148e+06	3.50292e+06	3.08873e+06	1.1579e+06	1	2.51035e+06	571047	1	1	1	1	8.86666	292.189	C14 H28 O6	CPD-7655
466	CPDQT-413	(E)-omega-(methylsulfanyl)heptyl-thiohydroximate	glucosinolate biosynthesis from tetrahomomethionine	an (<i>E</i>)-&omega;-(methylsulfanyl)alkyl-thiohydroximate	1	1	1	1	1	357751	329817	731421	467795	316249	522463	428869	368923	537925	896763	477511	1	213547	1	1	698501	1	801025	1	936418	6.81867	207.075	C8 H17 N O S2	CPDQT-413
467	CPD-6221	gibberellin A13	gibberellin biosynthesis I (non C-3, non C-13 hydroxylation) // superpathway of gibberellin biosynthesis	a gibberellin	189368	220298	702563	756289	319270	906701	689623	95813.4	1	166941	122281	209412	183818	360340	128838	333187	125594	1	346801	1	178570	191009	345195	345835	437030	4.19227	375.142	C20 H23 O7	CPD-6221
468	GEISSOSCHIZINE	19E-geissoschizine	ajmaline and sarpagine biosynthesis // vindoline, vindorosine and vinblastine biosynthesis	a small molecule	1	1	1	1	1	1	918269	1.23928e+06	826389	658014	1	421870	402990	293683	404189	533060	674224	532247	1	1	342205	514909	1	1	921927	8.84071	352.177	C21 H24 N2 O3	GEISSOSCHIZINE
469	CPD-8728	isopimara-7,15-dienal	ceramide degradation // isopimaric acid biosynthesis // superpathway of diterpene resin acids biosynthesis	a diterpenoid // an aldehyde	1	1	1	1	1	1	9732917	1	19632946	7.88157e+06	26060572	26927498	29803148	3.01452e+06	3871429	3.70634e+06	3.77704e+06	3.60954e+06	3.77961e+06	3.93544e+06	3.98817e+06	4352995	3.77713e+06	1	1	15.3438	286.229	C20 H30 O	CPD-8728
470	CPD-8088	1-linoleoyl-2-oleoyl-phosphatidylcholine	phosphatidylcholine biosynthesis II // phosphatidylcholine biosynthesis I // diacylglycerol biosynthesis (PUFA enrichment in oilseed) // phosphatidylcholine acyl editing // phosphatidylcholine biosynthesis IV // superpathway of phospholipid biosynthesis II (plants) // diacylglycerol and triacylglycerol biosynthesis // phospholipases // phosphatidate metabolism, as a signaling molecule // choline …	phosphatidylcholine-36:3	268201	1	1	1	1	273479	1	1	1	1	471677	1	692092	373282	279148	1	359942	198880	304240	190210	135112	149096	135736	210150	1	19.3864	783.578	C44 H82 N O8 P	CPD-8088
471	5-METHYLTHIOADENOSINE	S-methyl-5'-thioadenosine	spermidine biosynthesis I // superpathway of polyamine biosynthesis // superpathway of polyamine biosynthesis II // 2'-deoxymugineic acid phytosiderophore biosynthesis // L-nicotianamine biosynthesis // diacylglyceryl-<i>N,N,N</i>-trimethylhomoserine biosynthesis // <i>S</i>-methyl-5'-thioadenosine degradation I // L-methionine salvage cycle I (bacteria and plants) // L-methionine salvage cycle I…	a small molecule	157891	1	1	1	179833	206615	385461	301532	332903	255590	340019	429060	307323	292822	353120	449409	430164	1	1	281248	308583	452304	361262	425816	452462	9.9825	297.092	C11 H15 N5 O3 S	5-METHYLTHIOADENOSINE
472	CPD-8722	dehydroabietadienol	phosphate acquisition // dehydroabietic acid biosynthesis // superpathway of diterpene resin acids biosynthesis	a diterpenoid // an alcohol	1	1	1	1	1	1	9732917	1	19632946	7.88157e+06	26060572	26927498	29803148	3.01452e+06	3871429	3.70634e+06	3.77704e+06	3.60954e+06	3.77961e+06	3.93544e+06	3.98817e+06	4352995	3.77713e+06	1	1	15.3438	286.229	C20 H30 O	CPD-8722
473	CPD-170	stachyose	stachyose biosynthesis // stachyose degradation // ajugose biosynthesis II (galactinol-independent) // ajugose biosynthesis I (galactinol-dependent)	a tetrasaccharide	487182	348511	157407	1	628537	891372	108555	456582	610371	1.58865e+06	1695870	1.73066e+06	1.75967e+06	1700269	1.80623e+06	1	1	1.69299e+06	1.80018e+06	1.95557e+06	1.88429e+06	1.86708e+06	1.86279e+06	1.79253e+06	918718	20.2964	666.218	C24 H42 O21	CPD-170
474	CPD-11938	1D-myo-inositol 1,5-bis(diphosphate) 2,3,4,6-tetrakisphosphate	phosphate acquisition	a bis(diphospho)-1D-<i>myo</i>-inositol tetrakisphosphate	1.03257e+06	771108	1	1	874321	766649	895398	822909	545988	427261	485978	474547	1063949	765724	877719	402638	473448	786446	473476	456829	179284	702580	177043	204772	410564	22.3317	805.691	C6 H6 O30 P8	CPD-11938
475	ENT-COPALYL-DIPHOSPHATE	(-)-ent-copalyl diphosphate	dolabralexins biosynthesis // oryzalide A biosynthesis // <i>ent</i>-kaurene biosynthesis I // superpathway of gibberellin biosynthesis // superpathway of gibberellin GA<sub>12</sub> biosynthesis // kauralexin biosynthesis // diterpene phytoalexins precursors biosynthesis	a diterpenoid	1	1	1	1	1	306591	140366	683417	165107	156512	1	1	1	178393	165485	145958	149948	154447	1	166701	164215	914177	576622	862991	142278	14.9369	447.171	C20 H33 O7 P2	ENT-COPALYL-DIPHOSPHATE
476	OXALO-SUCCINATE	oxalosuccinate	L-glutamine biosynthesis III // reductive TCA cycle I	a small molecule	567183	213194	275769	1	1063145	224629	1	311784	372800	1	1	239489	1.59558e+06	1	1	1.79053e+06	369417	629111	1851780	1.74445e+06	153277	182763	1.68552e+06	1	1	1.29471	186.989	C6 H3 O7	OXALO-SUCCINATE
477	CPD-8184	chrysin	chrysin biosynthesis // baicalein metabolism	a flavone	274873	238729	143321	96342	227955	287298	373741	159675	1	1	254946	661982	289515	406410	604074	1.01678e+06	1.63073e+06	1.33237e+06	1876611	280595	793949	433772	633838	563702	509114	1.58	253.048	C15 H9 O4	CPD-8184
478	2-HYDROXY-2-METHYLPROPANENITRILE	2-hydroxy-2-methylpropanenitrile	glucosinolate activation // linamarin biosynthesis // superpathway of linamarin and lotaustralin biosynthesis // linustatin bioactivation // linamarin degradation	a cyanohydrin // an aliphatic (<i>S</i>)-hydroxynitrile	1	1	1	1	1	1	1	1	1	1	1	1	1	1	144569	146751	209837	1	170267	125824	111056	119078	114901	121875	137943	2.95	85.0513	C4 H7 N O	2-HYDROXY-2-METHYLPROPANENITRILE
479	CPD-9557	emodin anthrone	cuticular wax biosynthesis // hypericin biosynthesis	a hydroxyanthraquinone	1.3195e+06	870827	384755	125035	1	383385	1	1	145865	732181	90337.9	1.12895e+06	123628	80171.2	844563	1	1.43782e+06	1	231161	1.09808e+06	193629	467871	447624	674023	141803	3.9625	256.076	C15 H12 O4	CPD-9557
480	CPD-342	5alpha-androstane-3,17-dione	0	a 3-oxo-5-&alpha;-steroid	116603	173508	1	1	246020	1	446050	2.05684e+06	796202	1.03428e+06	1.01529e+06	1340241	1	1	1	1	1	1.97387e+06	2.02162e+06	2277072	3590590	3394318	5682956	4.60003e+06	1	4.51375	288.209	C19 H28 O2	CPD-342
481	CPD-11641	4-methylumbelliferyl glucoside	phenolic malonylglucosides biosynthesis	a small molecule	677463	1	1	370721	800020	294193	497664	546920	594191	448836	402624	1	1	961283	89508.6	593001	1	1	1	803329	315150	1	598180	653986	601889	1.25	338.101	C16 H18 O8	CPD-11641
482	XYLITOL	xylitol	phosphate acquisition	a pentitol	541680	560170	630972	977066	1	87930.2	81727.1	9378038	130724	13648749	10240735	6576101	8763926	11816025	10381355	22982904	22097806	19981334	15532684	11766553	12534571	7249476	12901225	17631258	14150855	1.95875	152.068	C5 H12 O5	XYLITOL
483	CPD-659	L-arogenate	L-phenylalanine biosynthesis II // L-tyrosine biosynthesis II // superpathway of L-phenylalanine and L-tyrosine biosynthesis // L-tyrosine biosynthesis III	a small molecule	526026	795693	579359	601904	846968	1.52099e+06	402153	632699	685688	598183	232399	815047	470655	667602	627137	2588990	740537	779771	971685	584485	1.88239e+06	941024	1.67009e+06	1.64296e+06	860227	4.554	226.072	C10 H12 N O5	CPD-659
484	OH-HEXANOYL-COA	(S)-3-hydroxyhexanoyl-CoA	unsaturated, even numbered fatty acid &beta;-oxidation // methyl ketone biosynthesis (engineered) // sphingolipid biosynthesis (plants) // phosphatidylcholine acyl editing // triacylglycerol biosynthesis (Chlamydomonas)	a medium-chain (3<i>S</i>)-3-hydroxyacyl-CoA	280665	202935	165080	150604	165630	173147	174899	155107	212985	130361	326039	287732	499573	281753	336873	342202	355643	354077	271420	286079	199707	216478	188405	253720	151614	20.9812	877.147	C27 H42 N7 O18 P3 S	OH-HEXANOYL-COA
485	DELTA-TOCOPHEROL	delta-tocopherol	cuticular wax biosynthesis // vitamin E biosynthesis (tocopherols)	a tocopherol	1	691636	1	1	1.27539e+06	695613	422456	873013	3.07646e+06	2.93803e+06	3.20736e+06	2863113	3.21428e+06	1	1	1	13319838	1	1	4391493	5.04983e+06	1	1.18948e+06	7500479	1	13.4733	402.349	C27 H46 O2	DELTA-TOCOPHEROL
486	CPD-2748	nornicotine	superpathway of nicotine biosynthesis	a small molecule	695411	788647	897446	1	1	1	1.6595e+06	2218744	1.41708e+06	1	466732	340702	317842	252319	429634	259661	477656	572129	334763	295660	563631	374413	761096	1014222	1.72467e+06	9.53286	149.108	C9 H13 N2	CPD-2748
487	CPD-10515	(9R,10S)-dihydroxystearate	acyl-CoA hydrolysis // ceramide degradation // acyl-[acyl-carrier protein] thioesterase pathway // phospholipases // triacylglycerol degradation // methyl ketone biosynthesis (engineered) // alkane oxidation // fatty acid &alpha;-oxidation I // fatty acid &beta;-oxidation II (peroxisome) // superpathway of glyoxylate cycle and fatty acid degradation // wax esters biosynthesis II // terminal olefi…	an in-chain hydroxy fatty acid // a long-chain 2,3,4-saturated fatty acid	2.82321e+06	3.20237e+06	3.97222e+06	3715565	3.75026e+06	1	1	3.51415e+06	1	1	1	766007	1	209119	692987	528312	868071	1	476929	1	742875	515317	532367	656988	784362	8.63941	315.253	C18 H35 O4	CPD-10515
488	CPD-8912	(-)-matairesinol	matairesinol biosynthesis // yatein biosynthesis I // hinokinin biosynthesis // justicidin B biosynthesis // yatein biosynthesis II // arctigenin and isoarctigenin biosynthesis	a lignan	1	1	482252	272319	1.17953e+06	396349	585747	1	730771	410314	677564	851995	221448	395152	296501	1	1	653528	1	2.66395e+06	986777	460009	783602	940899	694258	6.1421	358.145	C20 H22 O6	CPD-8912
489	CPD-16782	chelerythrine	chelerythrine biosynthesis	an alkaloid	194496	178348	193020	1	1	135788	103712	1	728624	92587.6	1	1	651145	439018	777177	1.26992e+06	1.01776e+06	1.16888e+06	1157097	1.18422e+06	1024936	1.02321e+06	925031	1.10485e+06	1	3.78789	348.123	C21 H18 N O4	CPD-16782
490	CPD-14378	dehydrospermidine	hypusine biosynthesis	an aliphatic &alpha;,&omega;-diamine	1.35757e+06	293035	543354	1	400096	216287	386014	669672	1113751	1.17268e+06	721557	1	1	1	1	1	1	1	559804	641023	417958	1	1	499951	509808	2.87	146.167	C7 H20 N3	CPD-14378
491	CPD-9776	cocaine	cocaine biosynthesis	an alkaloid	1	23165388	17798450	1	21041530	8106957	13803296	12639518	1	10395480	8868595	5.97731e+06	10221535	8724282	5.70211e+06	27537162	19637488	1	1	1	617286	3.74468e+06	1	15478747	2.81242e+06	1.85	304.159	C17 H22 N O4	CPD-9776
492	DITHIOTHREITOL	L-dithiothreitol	glutathione-mediated detoxification II // sulfur volatiles biosynthesis	a thiol	273004	178554	162775	93192	192454	288853	268467	470565	1	345700	271362	491044	1	215514	497697	316125	515544	1	293960	143952	573884	221161	344184	259452	225675	1.63	154.014	C4 H10 O2 S2	DITHIOTHREITOL
493	TROPINE	tropine	hyoscyamine and scopolamine biosynthesis // superpathway of hyoscyamine and scopolamine biosynthesis	a small molecule	856792	808102	622550	540943	440925	163192	515563	257952	381838	304812	193888	119757	1	278086	1	460283	1	882549	649892	650557	557234	439293	464787	516147	499894	3.40909	142.12	C8 H16 N O	TROPINE
494	CPD-16701	8beta-hydroxy-germacra-1(10),4,11(13)-trien-12-oate	costunolide biosynthesis	a sesquiterpenoid	1	1	549674	2.74557e+06	374532	554318	899684	195150	1.21968e+06	176509	231418	671744	137408	196445	217323	931191	339057	940014	717913	273488	469296	669477	1853582	1.18801e+06	492111	4.15304	249.148	C15 H21 O3	CPD-16701
495	CPD-12237	4-coumaroyl-3-hydroxyagmatine	0	an amide	1.62063e+06	1.06561e+06	918342	376878	962725	608308	1	1	1	1.07639e+06	915817	1.69491e+06	1.31063e+06	1.45603e+06	2.89085e+06	1	1	2.3305e+06	1	1	3.57975e+06	2.83315e+06	3.26809e+06	1	1	1.64	293.161	C14 H21 N4 O3	CPD-12237
496	CPD-10734	3-deoxy-D-glycero-D-galacto-non-2-ulopyranosonate	0	a ketoaldonate	1	379915	1	1	861664	349159	673786	567771	1.02164e+06	1.12893e+06	982198	246860	1.25211e+06	355275	201018	1	1	1	777963	649717	735586	891659	1.20464e+06	766600	1424123	4.72947	267.07	C9 H15 O9	CPD-10734
497	CPDQT-256	L-pentahomomethionine	aliphatic glucosinolate biosynthesis, side chain elongation cycle // glucosinolate biosynthesis from pentahomomethionine	an L-polyhomomethionine	375714	537604	781302	268587	492608	1	1	1.18422e+06	495685	460460	262155	799909	1	1	555098	1.85092e+06	1.42706e+06	1.2627e+06	1.32812e+06	331839	365771	1.84983e+06	559800	1.17971e+06	1.99745e+06	1.96667	219.13	C10 H21 N O2 S	CPDQT-256
498	PROPIONYL_ADENYLATE	(propanoyl)adenylate	ceramide degradation // fatty acid &alpha;-oxidation I // acyl-[acyl-carrier protein] thioesterase pathway // phospholipases // triacylglycerol degradation // methyl ketone biosynthesis (engineered) // alkane oxidation	a fatty-acyl adenylate ester	1	1	1	1	124234	1	126931	377170	190807	155999	545061	134774	299562	252731	257416	489921	453568	1	378097	343950	311950	187594	165764	165967	166334	1.67	402.078	C13 H17 N5 O8 P	PROPIONYL_ADENYLATE
499	CPD-12702	(R)-mandelonitrile	amygdalin and prunasin degradation // glucosinolate activation // prunasin and amygdalin biosynthesis // vicianin bioactivation	mandelonitrile	403225	3.26496e+06	5089664	9507595	118083	1.26921e+06	2.22691e+06	122999	1.73873e+06	1.18115e+06	101649	2385927	103390	1.00952e+06	1.87694e+06	2.23169e+06	1.85502e+06	611375	1	1.53331e+06	1.38004e+06	1.66508e+06	1.40709e+06	1	1	4.66818	133.053	C8 H7 N O	CPD-12702
500	P-CHLOROPHENYLALANINE	p-chlorophenylalanine	0	a small molecule	1.03734e+06	1.82111e+06	2.47479e+06	3.62208e+06	1093637	1.98253e+06	3.44123e+06	1.10162e+06	606821	1.70574e+06	1.71263e+06	1.26932e+06	1.29335e+06	4.66117e+06	2.62993e+06	159061	109496	125983	117352	118255	436835	2.56633e+06	634315	87270.7	1	2.7325	199.041	C9 H10 Cl N O2	P-CHLOROPHENYLALANINE
501	CPD0-1422	dipalmitoyl phosphatidate	choline biosynthesis III // superpathway of choline biosynthesis // phosphatidate metabolism, as a signaling molecule // diacylglycerol and triacylglycerol biosynthesis // ceramide degradation // fatty acid &alpha;-oxidation I // acyl-[acyl-carrier protein] thioesterase pathway // phospholipases // triacylglycerol degradation // arachidonate biosynthesis I (6-desaturase, lower eukaryotes) // icos…	a 1-acyl-2-palmitoyl-<i>sn</i>-glycerol 3-phosphate	1.73707e+06	1.32589e+06	1.31703e+06	1.07865e+06	1	5401619	1.86692e+06	1	4965274	2.71913e+06	1	1	3.68848e+06	1.65342e+06	3.09039e+06	2.51414e+06	2.62701e+06	2.93996e+06	2.97798e+06	1.35721e+06	1.00441e+06	4.80451e+06	1.67432e+06	1.79619e+06	1	16.7725	646.459	C35 H67 O8 P	CPD0-1422
502	CPD-11837	24-epicathasterone	0	a brassinosteroid	1.14916e+06	1.13025e+06	1.28843e+06	941249	1	1	1	1	1	1	1	1	2.02154e+06	1	1	361610	1	1	431368	375052	259598	411630	1	1	1	10.714	432.361	C28 H48 O3	CPD-11837
503	CPD0-1312	pyrimidin-2-one-ribonucleoside	0	a pyrimidine nucleoside	1.10231e+06	1.0769e+06	670323	765330	975568	634756	1	401000	981248	509710	571602	456772	283827	619006	942206	1.02632e+06	1.0364e+06	1.07411e+06	1.03056e+06	911938	880549	971568	841191	851822	1	4.52217	228.074	C9 H12 N2 O5	CPD0-1312
504	CPD-9933	trans-anol	epoxypseudoisoeugenol-2-methylbutanoate biosynthesis	a phenylpropanoid	559333	653430	802074	1	1	1	550862	246098	616176	324843	372091	624204	233413	349634	371666	1.37375e+06	549272	304760	931456	542116	438446	897011	297164	315412	337851	2.38273	134.073	C9 H10 O	CPD-9933
505	CPD-6782	D-myo-inositol (2,3,4) trisphosphate	phosphate acquisition // phytate degradation II	a <i>myo</i>-inositol trisphosphate	880274	728635	741686	1	834185	736559	763880	770901	929926	900366	826537	855207	708045	1002403	845740	882027	777738	825148	882881	1.15086e+06	1.25685e+06	918690	1.19626e+06	1	982639	1.03	413.914	C6 H9 O15 P3	CPD-6782
506	DIFLUOROMETHYLORNITHINE	difluoromethylornithine	0	a small molecule	24730308	29538760	27996892	26563442	34319840	40653012	46999112	71421992	40172560	1	1	48222568	1	33097806	42662948	68258488	74400696	77537976	65849444	53163292	48795820	35774596	36615648	40834892	1	2.02	183.098	C6 H13 F2 N2 O2	DIFLUOROMETHYLORNITHINE
507	131-OXO-MAGNESIUM-PROTOPORPHYRIN-IX-13-M	131-oxo-magnesium-protoporphyrin IX 13-monomethyl ester	3,8-divinyl-chlorophyllide <i>a</i> biosynthesis I (aerobic, light-dependent)	an organometallic compound	5.56126e+06	5981192	1	1	9378434	9646710	11643875	11950817	11486426	11144075	11062117	10280697	10847137	10427837	10749314	10444456	10793377	10353557	10946743	12498533	12763946	11257961	11945573	12151757	9886613	25.31	611.207	C35 H31 Mg N4 O5	131-OXO-MAGNESIUM-PROTOPORPHYRIN-IX-13-M
508	TRIFLUOROMETHIONINE	trifluoromethionine	0	a modified amino acid	135510	91328.9	241745	170571	145723	226151	134992	188673	128977	1	1	1	1	1	1	1	555799	1	653707	981392	104337	1.22522e+06	2936612	1	3.27008e+06	1.19	203.021	C5 H8 F3 N O2 S	TRIFLUOROMETHIONINE
509	CPD-20263	7-[(2S)-2-amino-2-carboxylatoethyl]-5-hydroxy-2H-1,4-benzothiazine-3-carboxylate	cuticular wax biosynthesis	a quinone	1	1	1	1	220953	192945	197999	232232	1	1	1	1	1	1	117801	1	406680	246284	323094	138110	217570	1	198570	123853	1	1.33	295.041	C12 H11 N2 O5 S	CPD-20263
510	CPD-14995	kaempferol 3-O-(4",6"-O-di-p-coumaroyl)-glucoside	flavonol acylglucoside biosynthesis I - kaempferol derivatives // flavonol glucosylation I	a flavonol derivative	1	1	1336722	1.30332e+06	1.28449e+06	1388736	1	1	1	1	92738.1	1	100063	86914.6	1	1	103139	100591	1	114677	130011	90927.6	103002	100227	1	23.6557	740.174	C39 H32 O15	CPD-14995
511	CPD-16762	gossypetin 7-O-glucoside	gossypetin metabolism // flavonol glucosylation I	a flavonol	1	1	1	1	1	1	1	1	745430	579312	667877	1.20331e+06	475331	382799	1.01952e+06	1.21008e+06	1.6272e+06	980436	1123711	1	117267	1	536292	900383	947101	6.3	479.074	C21 H19 O13	CPD-16762
512	15-DIDEOXY-15-IMINO-D-GALACTITOL	1,5-dideoxy-1,5-imino-D-galactitol	0	a small molecule	20052464	16744285	14301096	8896971	16717356	12271471	16724127	1	14137052	1	14108722	230126	138918	1	220970	1	1	1	1	1	8555853	1	1	1	1	3.45	164.093	C6 H14 N O4	15-DIDEOXY-15-IMINO-D-GALACTITOL
513	CPD-19421	4'-O-methylnorbelladine	<i>Amaryllidacea</i> alkaloids biosynthesis	a small molecule	1	684938	715237	312011	689808	521199	186012	456833	433894	527252	279545	2198835	329481	2.87448e+06	574707	2018479	1	2.15173e+06	718461	1.47588e+06	335390	554214	531718	497132	547733	3.82826	273.135	C16 H19 N O3	CPD-19421
514	UMP	UMP	protein <i>N</i>-glycosylation initial phase (eukaryotic) // UMP biosynthesis I // pyrimidine ribonucleotides interconversion // UTP and CTP dephosphorylation II // lipid IV<sub>A</sub> biosynthesis // pyrimidine ribonucleosides salvage I // UTP and CTP dephosphorylation I // UTP and CTP <i>de novo</i> biosynthesis // superpathway of pyrimidine ribonucleotides <i>de novo</i> biosynthesis // super…	a pyrimidine ribonucleoside 5'-monophosphate	1	1	1	1	1	1	1	1	1	1	1	105519	1	1	1	239451	154457	156735	201868	188776	206651	1	1	183933	1	7.11	322.02	C9 H11 N2 O9 P	UMP
515	DELTA1-PIPERIDEINE-2-6-DICARBOXYLATE	(S)-2,3,4,5-tetrahydrodipicolinate	L-lysine biosynthesis VI // superpathway of L-lysine, L-threonine and L-methionine biosynthesis II	a small molecule	153549	90775.6	433672	608968	93548.5	272797	232577	364496	119729	543398	263419	261369	260384	141320	152978	177256	1	134506	145866	120466	258737	1	225930	256264	1	1.22	169.038	C7 H7 N O4	DELTA1-PIPERIDEINE-2-6-DICARBOXYLATE
516	CPD-14945	3,7,3',4',5'-pentamethylmyricetin	polymethylated myricetin biosynthesis (tomato) // flavonol glucosylation I	a flavonol derivative	1	1	124527	1	1	127503	138196	125797	159236	183663	175774	149248	211409	1	135197	1	1	1	121841	1	113259	1	1	1	132554	16.52	388.117	C20 H20 O8	CPD-14945
517	CPD-14528	2-phenylethyl beta-D-glucopyranoside	phenylethanol glycoconjugate biosynthesis	a small molecule	1	1	1	1	1	1	1	1	1	1610558	657828	1774933	1	415513	1.7689e+06	2184295	1.88041e+06	2.11032e+06	1	1	2.59545e+06	1	2.35939e+06	563525	1.58904e+06	3.77	284.127	C14 H20 O6	CPD-14528
518	CPD-7846	(S)-cis-N-methylstylopine	sanguinarine and macarpine biosynthesis	a small molecule	1	593236	598931	529053	616522	416917	442812	670432	1	566747	1.01134e+06	1.16544e+06	871195	870148	1.3069e+06	1533592	1.58113e+06	1	1.25039e+06	1.05625e+06	2.73197e+06	1	2.43876e+06	1.89197e+06	1856730	8.40476	338.14	C20 H20 N O4	CPD-7846
519	CPD-11228	(indol-3-yl)acetyl-L-methionine	0	a modified amino acid	146417	179113	164096	1.44843e+06	1	1	639037	157430	135050	390362	534033	268059	1.2901e+06	1.34093e+06	370605	406418	1	329739	1	1	267152	388638	388856	284708	358940	2.854	305.096	C15 H17 N2 O3 S	CPD-11228
520	CPD-12025	Se-methyl-Se-L-methionine	seleno-amino acid detoxification and volatilization II // seleno-amino acid detoxification and volatilization I // superpathway of seleno-compound metabolism	a modified amino acid	1.01963e+06	1.13178e+06	1385603	1.38571e+06	1.06985e+06	1.31432e+06	1.33196e+06	1	1.35231e+06	1.36161e+06	791370	927646	1324603	1	1.29197e+06	605747	181698	1307528	1.26559e+06	2.2466e+06	1.37125e+06	239010	316886	310247	303413	0.66087	206.024	C6 H14 N O2 Se	CPD-12025
521	CPD-280	glutarate semialdehyde	L-lysine degradation I	a small molecule	194324	512738	155575	139472	124756	1.02972e+06	1.7618e+06	130046	1.3317e+06	913823	1	407150	1	1	88893.6	1	1	87910.4	1	1	250835	1	1	1	215011	3.62067	115.04	C5 H7 O3	CPD-280
522	L-PANTOATE	(R)-pantoate	phosphopantothenate biosynthesis I // superpathway of coenzyme A biosynthesis II (plants)	a monocarboxylate	1	1.71006e+06	1.98649e+06	1.9697e+06	1	1.06387e+06	786719	228498	209697	179747	123178	165698	177851	2.40384e+06	113065	6.33337e+06	163760	408142	455991	6.63101e+06	8822806	3.39758e+06	7.76767e+06	4829082	6.1702e+06	1.32087	147.064	C6 H11 O4	L-PANTOATE
523	CPD-19604	(S)-coreximine	0	an alkaloid	635665	354509	246763	3459444	2.20517e+06	363687	5237688	405609	159700	147234	604800	968073	1.00121e+06	360021	605119	865788	611584	1.62553e+06	700394	713360	1.07193e+06	1.09072e+06	1.46179e+06	1.28182e+06	1.03155e+06	3.614	327.144	C19 H21 N O4	CPD-19604
524	CPDQT-36	3-[(3'-methylsulfanyl)propyl]malate	aliphatic glucosinolate biosynthesis, side chain elongation cycle	a 3-[(&omega;-methylsulfanyl)alkyl]malate	1	1	1	355322	412554	323865	699800	301313	300999	354974	468418	660005	392270	445822	554170	1.15898e+06	946937	897645	951746	768989	382998	601850	426216	703423	1	1.21	220.041	C8 H12 O5 S	CPDQT-36
525	OROTIDINE-5-PHOSPHATE	orotidine 5'-phosphate	UMP biosynthesis I // superpathway of pyrimidine ribonucleotides <i>de novo</i> biosynthesis // superpathway of pyrimidine deoxyribonucleotides <i>de novo</i> biosynthesis	a small molecule	1	1	1	1	1	1	1	1	1	1	292229	242802	337701	262850	168828	448486	210093	317022	1	1	176861	1	1	336254	216652	3.23	364.996	C10 H10 N2 O11 P	OROTIDINE-5-PHOSPHATE
526	CPD-13373	10',6-diapocarotene-10',6-dial	carotenoid cleavage // ceramide degradation	an apocarotenoid // an aldehyde	2490910	3.6519e+06	1.4542e+06	946499	527151	1.4318e+06	2.03154e+06	663024	1.42988e+06	2.07606e+06	1.20633e+06	673390	570904	495242	468856	427703	368657	647372	422530	358920	450334	392543	325870	1	1	5.47174	282.162	C19 H22 O2	CPD-13373
527	ATP	ATP	L-histidine biosynthesis // phytol salvage pathway // oxalate degradation VI // ophthalmate biosynthesis // glutathione-mediated detoxification II // adenosylcobalamin salvage from cobalamin // crotonyl-CoA/ethylmalonyl-CoA/hydroxybutyryl-CoA cycle (engineered) // adlupulone and adhumulone biosynthesis // protein NEDDylation // lupulone and humulone biosynthesis // colupulone and cohumulone biosy…	a purine ribonucleoside 5'-triphosphate // a nucleic acid component	1	1	1	1	171892	158870	156550	162302	201534	152950	190438	166321	271867	182026	212948	162345	174355	184640	154079	210555	176019	155434	136228	163411	166150	19.44	502.965	C10 H12 N5 O13 P3	ATP
528	CPD-11260	cis-tuberonic acid	jasmonoyl-L-isoleucine inactivation // hydroxyjasmonate sulfate biosynthesis	tuberonic acid	575052	1	507626	101945	290194	196054	227926	291320	538103	1.28877e+06	210537	1.41294e+06	532745	1.19624e+06	1.13143e+06	408785	218389	360291	1594341	1.00055e+06	2.11774e+06	2.20008e+06	2254376	1.26204e+06	2.36083e+06	3.88333	225.11	C12 H17 O4	CPD-11260
529	CPD-14829	(13S,14R)-13-O-acetyl-1-hydroxy-N-methylcanadine	noscapine biosynthesis	an alkaloid	321717	231345	221345	1	1	190290	1	327573	411615	263294	293407	338791	256854	482559	574594	1	1	1	517751	1	417415	409722	412474	280766	792202	5.72667	370.166	C21 H24 N O5	CPD-14829
530	CPD-7860	3-hydroxyechinenone	astaxanthin biosynthesis (bacteria, fungi, algae)	a ketocarotenoid	2.9104e+06	2084417	2.8486e+06	2792864	6.69845e+06	2552564	2.515e+06	2.97654e+06	1	1.40633e+06	1	11158797	1	1	1	222668	1	1	129852	89161.1	10809479	162672	11806952	12996739	1	12.6518	566.414	C40 H54 O2	CPD-7860
531	D-LACTATE	(R)-lactate	superpathway of fermentation (<i>Chlamydomonas reinhardtii</i>) // methylglyoxal degradation I	lactate	1	1	1	1	1	1	1	1	3.38747e+06	3.00796e+06	2.73343e+06	3292968	3.06224e+06	2.80599e+06	2.75773e+06	4.54128e+06	3251560	4035685	4.05316e+06	4.04699e+06	3.15762e+06	3.1178e+06	2.99629e+06	2.96035e+06	3.14764e+06	0.91	89.0242	C3 H5 O3	D-LACTATE
532	CPD-11763	bisorganyltrisulfane	0	a small molecule	472706	415692	269743	101802	189358	277809	353732	230239	77922.1	353493	413886	215993	243272	185327	114388	677030	722993	552716	663670	573259	217819	641218	263710	166921	109293	6.4796	644.12	C20 H32 N6 O12 S3	CPD-11763
533	SUCCINYL-OH-CYCLOHEXADIENE-COOH	(1S,6R)-2-succinyl-6-hydroxy-2,4-cyclohexadiene-1-carboxylate	0	a small molecule	1.33639e+06	331131	371833	355105	458318	534506	739032	413793	628777	354909	580108	732728	368920	119579	499738	1.16776e+06	1.07114e+06	1	1.03445e+06	709310	307708	561099	307743	316887	1	1.21	238.047	C11 H10 O6	SUCCINYL-OH-CYCLOHEXADIENE-COOH
534	DGMP	dGMP	purine deoxyribonucleosides salvage	a purine 2'-deoxyribonucleoside 5'-monophosphate // a nucleic acid component	397985	178561	279957	254531	291322	252951	367652	286327	325479	1	1	127009	1	1	112635	234642	210158	1	366998	109545	111236	103193	1	98214	133604	2.36263	345.048	C10 H12 N5 O7 P	DGMP
535	CPD-8764	(E,E)-alpha-farnesene	farnesene biosynthesis	a sesquiterpenoid	4770670	3.95063e+06	3.30021e+06	3.14313e+06	3.5297e+06	3.66427e+06	3.30916e+06	3837965	1.94055e+06	1	121061	1	184570	405046	188198	1	1	145027	163331	600692	528297	331211	236790	1630484	1.89835e+06	5.44619	204.189	C15 H24	CPD-8764
536	CPD0-1598	moiramide B	0	a small molecule	785750	576600	1	1	679744	1	306581	645622	1	1	1	286196	1	1	137307	1	1	436798	350992	1	530351	1	1	190187	1	1.66	453.229	C25 H31 N3 O5	CPD0-1598
537	CPD-9777	ecgonine methyl ester	cocaine biosynthesis	an alkaloid	472994	461298	427135	198695	283963	239889	8.14389e+06	1	9304363	1	6.93867e+06	6127472	8860725	6.69856e+06	5.74488e+06	11159760	8641924	9991001	8413279	7490988	5387296	1	6049936	1	7104639	3.74429	200.129	C10 H18 N O3	CPD-9777
538	CPD-10256	5-pentadecatrienyl resorcinol	sorgoleone biosynthesis	a small molecule	252493	224166	1.72205e+06	2.46286e+06	349672	1	2.76947e+06	3.61249e+06	2.5242e+06	1927483	173246	230904	1	1	278249	1	1	335456	1	339825	1.00808e+06	656774	1	709944	2871472	12.7461	314.224	C21 H30 O2	CPD-10256
539	CPD-9476	16-alpha-hydroxygypsogenate	saponin biosynthesis III	a triterpenoid	1	1	1	1	1	1	1	1	1	425595	1	639454	1	323664	175475	1	1	1	299291	655249	106818	182804	504468	89417.3	1	7.272	500.309	C30 H44 O6	CPD-9476
540	CPD-7193	epi-cholestanol	0	a triterpenoid	234240	204546	436112	1	1	1	1	1	1	124217	1	489547	1	1	1	1.0787e+06	897167	897939	776246	162030	182438	436165	265837	364811	1	15.6664	388.367	C27 H48 O	CPD-7193
541	CPD-7535	9,15,9'-tri-cis-zeta-carotene	<i>trans</i>-lycopene biosynthesis II (oxygenic phototrophs and green sulfur bacteria) // superpathway of carotenoid biosynthesis in plants	a carotene	254280	309497	282422	1.00884e+06	1	879760	1.11277e+06	2.4481e+06	1.43275e+06	192908016	1	5363733	1.81128e+06	1.62357e+06	271259008	244682096	274534304	6.57917e+06	244520720	5.65336e+06	218487440	5.92603e+06	227519824	1	977006	11.3864	540.47	C40 H60	CPD-7535
542	P-HYDROXY-PHENYLPYRUVATE	3-(4-hydroxyphenyl)pyruvate	L-phenylalanine biosynthesis III (cytosolic, plants) // rosmarinic acid biosynthesis I // superpathway of rosmarinic acid biosynthesis // aliphatic glucosinolate biosynthesis, side chain elongation cycle // Organic Nitrogen Assimilation // dimethylsulfoniopropanoate biosynthesis I (Wollastonia) // L-asparagine degradation II // L-homomethionine biosynthesis // (<i>S</i>)-reticuline biosynthesis I…	an aromatic 2-oxo-acid // a 2-oxo carboxylate	353235	1	311879	1.08848e+06	940676	1	1	1196161	194000	743933	1	1	1	1.01527e+06	244528	316858	332930	1	341968	704179	317955	398995	1	1	1	5.11	179.037	C9 H7 O4	P-HYDROXY-PHENYLPYRUVATE
543	CPD-8829	cibacron blue 3GA	0	a dye	1.96823e+06	1.82591e+06	1.59674e+06	1.44173e+06	88473	132264	245250	395343	474395	114619	87399.8	1.00638e+06	102401	468164	994204	466180	425749	277061	906332	1	423296	889373	1	591637	451044	14.4091	769.986	C29 H17 Cl N7 O11 S3	CPD-8829
544	CPD-19751	2-formylpyridine	0	a small molecule	1	1	1	1	1	1	1	1	3.44672e+06	3065791	2.78102e+06	3.331e+06	3.06955e+06	2.81169e+06	2.75505e+06	4.49411e+06	3.27752e+06	3.97773e+06	3713055	4.02755e+06	3160750	3.0384e+06	3014846	2952182	3209401	0.91	107.035	C6 H5 N O	CPD-19751
545	CPD-10512	16-oxo-palmitate	ceramide degradation // fatty acid &alpha;-oxidation I // acyl-[acyl-carrier protein] thioesterase pathway // phospholipases // triacylglycerol degradation // methyl ketone biosynthesis (engineered) // alkane oxidation // cutin biosynthesis	an &omega;-oxo fatty acid	1	1	1	1206614	1	792894	1081770	9659558	478435	358324	4529436	481528	4590634	5828437	7.09839e+06	8467720	7014505	10117284	7454041	6785582	3.87852e+06	5323403	781131	830927	8768776	3.61571	269.211	C16 H29 O3	CPD-10512
546	CPD-633	gentisate	gentisate 5-<i>O</i>-&beta;-<i>D</i>-xylopyranoside biosynthesis // salicylate glucosides biosynthesis II	a monocarboxylate // a hydroxylated carboxylate	6541010	6.65365e+06	4.21819e+06	1	6447511	6507107	3.08627e+06	3.97267e+06	1	1	884440	1	1	1	193881	1	1	1	111840	1	135643	1	1	1	1	1.24	153.022	C7 H5 O4	CPD-633
547	CPD0-1117	nicotinamide hypoxanthine dinucleotide	0	a dinucleotide	361464	1	320757	192358	833162	368401	444497	1.084e+06	659260	529085	629545	1.05456e+06	421122	336012	967694	1.13737e+06	1.22913e+06	898447	1.11755e+06	989554	1.04108e+06	1.03171e+06	472987	822610	862085	6.3	664.097	C21 H26 N6 O15 P2	CPD0-1117
548	CPD-8238	(+)-beta-barbatene	0	a sesquiterpenoid	4770670	3.95063e+06	3.30021e+06	3.14313e+06	3.5297e+06	3.66427e+06	3.30916e+06	3837965	1.94055e+06	1	121061	1	184570	405046	188198	1	1	145027	163331	600692	528297	331211	236790	1630484	1.89835e+06	5.44619	204.189	C15 H24	CPD-8238
549	CPD-15700	aldehydo-D-arabinose	ceramide degradation	D-arabinose	3.08771e+06	2633436	2.46515e+06	1.60018e+06	598701	93993.3	524330	808474	176096	764528	1	364365	468284	831831	125247	2.34082e+06	398973	1.22223e+06	1.2731e+06	1.8161e+06	1.82849e+06	572619	1504852	1.42727e+06	1.47526e+06	2.02125	150.053	C5 H10 O5	CPD-15700
550	CPD-1131	2-formylbenzoate	0	a small molecule	1	1	1	2.39392e+06	2.86072e+06	1.95737e+06	2.77036e+06	1.59641e+06	722354	1.23265e+06	2298015	1.22138e+06	1.53152e+06	1	802286	104612	394278	426298	449039	1	189993	1	139554	1	769125	10.0039	149.026	C8 H5 O3	CPD-1131
551	CPD-14900	porifersta-5,7-dienol	sphingolipid biosynthesis (plants) // 7-dehydroporiferasterol biosynthesis	a &Delta;5,7-sterol	3656079	3549445	3.41523e+06	3.58373e+06	3303942	582641	860478	1.7461e+06	1.32044e+06	562482	3.89609e+06	1	5525688	3.89998e+06	1689037	1	3.52178e+06	1	1.82529e+06	1	945749	1481193	1	1	1.00771e+06	15.5884	412.375	C29 H48 O	CPD-14900
552	CPD-440	N-feruloyltyramine	suberin monomers biosynthesis	an amide	304067	197833	286051	653779	1245740	8.11879e+06	1	1	1	345898	799448	13751832	344799	7.3397e+06	1	1	849960	637349	790555	10455532	9815816	3.65686e+06	3.6302e+06	9948555	1.25806e+06	9.214	313.132	C18 H19 N O4	CPD-440
553	CPD-18093	pelargonidin 5-O-beta-D-glucoside 3-O-beta-D-sambubioside	anthocyanidin sambubioside biosynthesis	an anthocyanin	6730196	5.72625e+06	4.35692e+06	4663880	6812168	3.29438e+06	3.44223e+06	6008604	331857	294454	352789	325870	351853	337950	322572	287635	358251	369621	305309	316461	364092	317871	324774	333669	1	16.9367	726.205	C32 H38 O19	CPD-18093
554	CPD-4894	(+)-alpha-thujene	0	a monoterpenoid	506993	1	679675	147502	1.06228e+06	948537	768207	1	202050	208661	132820	191709	205815	172693	1	188965	146400	387604	124456	149193	94822.3	181856	1	158903	189434	6.22476	136.125	C10 H16	CPD-4894
555	SINAPATE	sinapate	ferulate and sinapate biosynthesis // anthocyanidin modification (<i>Arabidopsis</i>) // cyanidin diglucoside biosynthesis (acyl-glucose dependent) // free phenylpropanoid acid biosynthesis // sinapate ester biosynthesis	a phenylpropanoid	1103330	1166573	774572	1	1.45653e+06	552706	1	1.2465e+06	1.18455e+06	316996	297547	1.05856e+06	413118	1.47063e+06	376167	173391	126193	174344	156900	163372	119395	485032	109831	128220	122246	2.9313	223.061	C11 H11 O5	SINAPATE
556	CPD-18128	arabidopaldehyde	arabidopyrone biosynthesis	a phenylpropanoid	6195542	6199490	3714926	2584652	6.10835e+06	311897	325660	125317	225473	257546	245177	144067	239444	234020	264411	122801	169955	286554	117822	1	131142	209616	94991.6	261252	146095	2.27833	193.016	C9 H5 O5	CPD-18128
557	CPD-12654	dicranin	ceramide degradation // acyl-[acyl-carrier protein] thioesterase pathway // phospholipases // triacylglycerol degradation // acyl-CoA hydrolysis // fatty acid &alpha;-oxidation I // fatty acid &beta;-oxidation II (peroxisome) // superpathway of glyoxylate cycle and fatty acid degradation // methyl ketone biosynthesis (engineered) // alkane oxidation // wax esters biosynthesis II // terminal olefi…	a long-chain 2,3,4-saturated fatty acid // a polyunsaturated fatty acid	1	1	1	1	1	1	741009	1.79006e+06	640483	266808	425111	633560	374316	1	590163	1.05145e+06	992843	1.25333e+06	1	844936	890164	597127	738310	2424204	771239	8.71824	273.182	C18 H25 O2	CPD-12654
558	CPD-453	4-(beta-D-glucosyloxy)benzoate	0	a small molecule	5.28896e+06	4.25948e+06	1784508	1	10424256	1.74493e+06	2.02536e+06	8471156	1	225831	196097	180115	234239	214323	228302	203750	218177	1	218447	230081	242611	221288	195694	199014	1	17.52	299.075	C13 H15 O8	CPD-453
559	CPD-8647	4-hydroxyphenylbutan-2-one	raspberry ketone biosynthesis	a polyketide	21579322	1	1	10551558	1	2790955	3.3908e+06	4042151	2.97849e+06	1.18374e+06	3.70004e+06	3865228	2.28906e+06	1.23936e+06	2.41523e+06	1.45744e+06	2.58892e+06	4.72582e+06	3.05176e+06	1343627	1.06675e+06	1.4885e+06	1	1.72476e+06	1.83702e+06	1.64524	164.084	C10 H12 O2	CPD-8647
560	CPD-15778	5-(hydroxymethyl)-2-methyl-4(1H)-pyrimidinone	0	a pyrimidine	1.7573e+06	1.20927e+06	1	1	1	744228	1	1.732e+06	406176	496197	755909	363292	421436	1.21555e+06	315277	490303	3.67743e+06	185725	1	281900	333553	1	692655	671564	527406	2.54842	140.059	C6 H8 N2 O2	CPD-15778
561	CPD-9087	geranylgeraniol	plaunotol biosynthesis	a methyl-branched lipid // a prenol	1	1	1	1	12915371	1	1	7.74312e+06	7253360	6.67557e+06	26855994	1	18227078	2.71399e+06	9242478	1	1	30560618	20459372	1	13097784	11925754	9926097	1	1	16.9362	290.261	C20 H34 O	CPD-9087
562	CPD-9622	robustaquinone H	robustaquinone biosynthesis // cuticular wax biosynthesis	a hydroxyanthraquinone	902317	706586	451675	350301	766538	519119	1	575975	1	1	390140	524658	246361	413269	370788	1	615474	1	1	1	302565	441605	305979	1	1	1.65	344.093	C18 H16 O7	CPD-9622
563	CPD-4281	7,2'-dihydroxy-4'-methoxy-isoflavanol carbocation intermediate 1	0	ethyl iodide	1	1	1	1	1	1	152125	1	1	1	753211	603136	718722	416659	659938	578756	567725	359698	358944	1	441842	298812	517747	1	619922	6.72	289.106	C16 H17 O5	CPD-4281
564	SER	L-serine	L-serine biosynthesis I // L-asparagine degradation II // dimethylsulfoniopropanoate biosynthesis I (Wollastonia) // Organic Nitrogen Assimilation // &gamma;-glutamyl cycle // L-homomethionine biosynthesis // aliphatic glucosinolate biosynthesis, side chain elongation cycle // homocysteine and cysteine interconversion // L-selenocysteine biosynthesis II (archaea and eukaryotes) // L-serine biosyn…	an uncharged polar amino acid // a proteinogenic amino acid // serine // a neutral amino acid // an L-amino acid	1	1	1	1	1	1	1	1	869678	835303	1	1	929289	976703	1	1	1	1.28583e+06	1	7757275	9057854	1	21036686	1	22204630	0.89	105.042	C3 H7 N O3	SER
565	PAPS	3'-phosphoadenylyl-sulfate	sulfate activation for sulfonation // jasmonoyl-L-isoleucine inactivation // hydroxyjasmonate sulfate biosynthesis // brassinosteroids inactivation // quercetin sulfate biosynthesis // superpathway of flavones and derivatives biosynthesis // glucosinolate biosynthesis from trihomomethionine // glucosinolate biosynthesis from tetrahomomethionine // glucosinolate biosynthesis from pentahomomethioni…	a small molecule	230801	196534	184402	158365	171892	158870	156550	162302	201534	152950	190438	166321	271867	181603	212948	162345	174355	184640	151209	210555	306470	302513	272329	305154	166150	16.4684	502.961	C10 H11 N5 O13 P2 S	PAPS
566	CPD0-1373	beta-(2,6-anhydro-3-deoxy-D-arabino-heptulopyranosid)onate 7-phosphate	0	a carbohydrate derivative	1	118932	120583	212338	368948	151951	169788	399795	1	164559	116863	435583	196430	239105	482846	432200	98372.1	264094	449612	190412	456703	336233	102019	1	1	2.74714	269.01	C7 H10 O9 P	CPD0-1373
567	CPD-10472	3-dimethylsulfoniopropionaldehyde	dimethylsulfoniopropanoate biosynthesis II (Spartina) // dimethylsulfoniopropanoate biosynthesis I (Wollastonia)	an organosulfur compound	2.29082e+06	1.14713e+06	1.54981e+06	1.63357e+06	2.86418e+06	583337	1.13432e+06	4.99959e+06	1	610315	1.04996e+06	1.50398e+06	926671	1.08115e+06	1.94416e+06	2.34136e+06	1	1	1	1	2408267	862474	1	1	1	1.75	119.052	C5 H11 O S	CPD-10472
568	GLT	L-glutamate	rosmarinic acid biosynthesis I // rosmarinic acid biosynthesis II // superpathway of rosmarinic acid biosynthesis // 2'-deoxymugineic acid phytosiderophore biosynthesis // L-alanine biosynthesis II // L-alanine degradation II (to D-lactate) // L-alanine degradation III // L-aspartate biosynthesis // superpathway of L-threonine biosynthesis // photorespiration // L-isoleucine biosynthesis I (from …	a negatively-charged polar amino acid // a proteinogenic amino acid // glutamate // an L-amino acid	1	1	1	1	1	1	1	909007	2863046	1675141	741169	1.37678e+06	448990	968897	1.12041e+06	1706584	2.5887e+06	1	990983	1.59313e+06	1.45172e+06	441875	1.21305e+06	1.98897e+06	1.5735e+06	4.53176	146.044	C5 H8 N O4	GLT
569	GUAZATINE	guazatine	0	a small molecule	7135765	6355863	5399389	1	6547033	1	1	1	5731398	4.69271e+06	5956308	5.01322e+06	8149350	5.24578e+06	5934491	4.5419e+06	1	5072489	4231856	1	4565147	4.45272e+06	4443156	4825453	1	20.5356	358.362	C18 H44 N7	GUAZATINE
570	CPD-1302	5-methyltetrahydropteroyl tri-L-glutamate	folate transformations II // seleno-amino acid biosynthesis (plants) // superpathway of seleno-compound metabolism // L-methionine biosynthesis II (plants) // superpathway of L-lysine, L-threonine and L-methionine biosynthesis II	a 5-methyltetrahydrofolate	86978.9	95603.2	88280.4	112037	115452	132882	126880	135745	178500	151258	167925	152861	1	198998	1	152159	159031	188833	162161	179871	163876	188472	181904	182476	111825	26.13	713.254	C30 H35 N9 O12	CPD-1302
571	CPD-13662	(1R)-trans-chrysanthemate	0	a small molecule	1.74632e+06	1386887	1.02756e+06	1	1.71145e+06	471675	773808	817414	1364522	838056	422961	781450	1	1	1	7.07109e+06	4833867	7.16348e+06	1	1	4.58712e+06	390213	409927	427491	1	5.74778	167.109	C10 H15 O2	CPD-13662
572	CPD-10244	(4Z,7Z,10Z,13Z,16Z,19Z)-docosahexaenoate	ceramide degradation // fatty acid &alpha;-oxidation I // acyl-[acyl-carrier protein] thioesterase pathway // phospholipases // triacylglycerol degradation // methyl ketone biosynthesis (engineered) // alkane oxidation // wax esters biosynthesis II // terminal olefins biosynthesis I	a &omega;-3 fatty acid // a long-chain fatty acid	2.12468e+06	1	1.60251e+06	1	1.6368e+06	2.51307e+06	2686209	1	1	1	1	1	1	1	1	1	1	1	1	1	5185371	4478818	5.05037e+06	4041324	1	9.71555	327.233	C22 H31 O2	CPD-10244
573	PROTOPINE	protopine	sanguinarine and macarpine biosynthesis	a small molecule	682121	1	354900	1	229545	1	443996	1	397854	1	641131	213864	1	1	1	1	1	342567	1	1	220392	587790	1	1	649189	6.01545	353.129	C20 H19 N O5	PROTOPINE
574	FAD	FAD	flavin biosynthesis I (bacteria and plants) // coumarins biosynthesis (engineered) // L-valine degradation I // cytokinins degradation	a cofactor // a flavin electron carrier // an oxidized flavin	365541	330287	293132	295892	305389	327660	329214	155475	222811	92305.4	1	278422	196260	76998.7	123307	1	1	1	134045	1	120384	311793	173171	282039	336104	14.3235	782.134	C27 H30 N9 O15 P2	FAD
575	CPDQT-28	7-(methylsulfanyl)-2-oxoheptanoate	Organic Nitrogen Assimilation // dimethylsulfoniopropanoate biosynthesis I (Wollastonia) // L-asparagine degradation II // L-homomethionine biosynthesis // aliphatic glucosinolate biosynthesis, side chain elongation cycle	an &omega;-(methylsulfanyl)-2-oxoalkanoate	491532	500110	429407	254062	665189	357751	329817	706561	102492	316249	262197	121643	1	440319	399937	163601	221386	371456	1	191476	117345	443683	474587	505055	513178	8.32087	189.06	C8 H13 O3 S	CPDQT-28
576	CPD-14483	glycyrrhetinate	glycyrrhetinate biosynthesis	a triterpenoid	1.43629e+06	1.60642e+06	1.78263e+06	1.64329e+06	1	2.2952e+06	4.71464e+06	3.36467e+06	4.1299e+06	2.96306e+06	2.10749e+06	2.18562e+06	2.3017e+06	3170681	2.68552e+06	3.85616e+06	3.06887e+06	3167994	5043172	2576078	2.2155e+06	1.47813e+06	1.6863e+06	5862779	2.62986e+06	19.2783	469.33	C30 H45 O4	CPD-14483
577	CPD-8753	beta-gurjunene	0	a sesquiterpenoid	4770670	3.95063e+06	3.30021e+06	3.14313e+06	3.5297e+06	3.66427e+06	3.30916e+06	3837965	1.94055e+06	1	121061	1	184570	405046	188198	1	1	145027	163331	600692	528297	331211	236790	1630484	1.89835e+06	5.44619	204.189	C15 H24	CPD-8753
578	CPD-2185	1-linoleoyl-2-(3E)-hexadecenoyl-phosphatidylglycerol	ceramide degradation // fatty acid &alpha;-oxidation I // acyl-[acyl-carrier protein] thioesterase pathway // phospholipases // triacylglycerol degradation // phosphatidylglycerol biosynthesis II (non-plastidic) // superpathway of phospholipid biosynthesis II (plants) // cardiolipin biosynthesis II // arachidonate biosynthesis I (6-desaturase, lower eukaryotes) // icosapentaenoate biosynthesis I …	phosphatidylglycerol-34:3	680916	844011	736421	723972	1.06117e+06	685964	768385	1	588144	242657	229134	305217	1034485	1	1	361962	1	1	108575	480118	231313	1	317466	397301	1	11.0183	743.474	C40 H72 O10 P	CPD-2185
579	CPD-7084	phenylthiourea	0	a small molecule	183325	174397	161510	170394	163553	219407	142809	146129	242351	112114	238472	107943	469830	277217	461504	591117	101558	64794.1	169164	607704	633463	280259	123218	104723	486996	1.17	152.039	C7 H8 N2 S	CPD-7084
580	CPD-9774	4-(1-methyl-5-hydroxy-2-pyrrolidinyl)-3-oxobutanoate methyl ester	cocaine biosynthesis	a small molecule	160308	139727	1	1	195013	1	1	523232	207540	307725	434283	145313	144064	1	1	1	510545	577145	1	1	386235	1	760121	615973	1	1.65	216.124	C10 H18 N O4	CPD-9774
581	CPD-12852	4alpha,14alpha-dimethyl-5alpha-cholesta-8,24-dien-3beta-ol	sphingolipid biosynthesis (plants) // plant sterol biosynthesis II	a 14&alpha;-methylsteroid // a 3&beta;-hydroxysteroid	3656079	3549445	3.41523e+06	3.58373e+06	3303942	582641	860478	1.7461e+06	1.32044e+06	562482	3.89609e+06	1	5525688	3.89998e+06	1689037	1	3.52178e+06	1	1.82529e+06	1	945749	1481193	1	1	1.00771e+06	15.5884	412.375	C29 H48 O	CPD-12852
582	CPD-14887	3,6,7,4'-tetramethylquercetagetin 3'-O-beta-D-glucoside	polymethylated quercetin glucoside biosynthesis II - quercetagetin series (Chrysosplenium) // superpathway of polymethylated quercetin/quercetagetin glucoside biosynthesis (Chrysosplenium) // flavonol glucosylation I	a flavonol derivative	6.49478e+06	6696000	6.56665e+06	6.45701e+06	6.40803e+06	6421628	7527575	7.59637e+06	4.28924e+06	4198360	4.34314e+06	1	4.70191e+06	3.21734e+06	3.44953e+06	3222255	3.25212e+06	3243400	1	3.71305e+06	3658438	3.49229e+06	1	1	4670605	24.41	536.161	C25 H28 O13	CPD-14887
583	DEOXYURIDINE	2'-deoxyuridine	pyrimidine deoxyribonucleosides salvage // superpathway of pyrimidine deoxyribonucleoside salvage	a pyrimidine 2'-deoxyribonucleoside	1.10231e+06	1.0769e+06	670323	765330	975568	634756	1	401000	981248	509710	571602	456772	283827	619006	942206	1.02632e+06	1.0364e+06	1.07411e+06	1.03056e+06	911938	880549	971568	841191	851822	1	4.52217	228.074	C9 H12 N2 O5	DEOXYURIDINE
584	CPD1F-462	kaempferol-3,7-bis-O-alpha-L-rhamnoside	kaempferol glycoside biosynthesis (Arabidopsis) // superpathway of flavones and derivatives biosynthesis // superpathway of flavones and derivatives biosynthesis	a small molecule	99160.8	1	81564.4	176126	115163	185348	190626	188461	248817	241593	265786	249323	295401	256898	258270	212869	250696	276688	232919	277860	264838	1	199949	252800	97054.6	17.1339	578.166	C27 H30 O14	CPD1F-462
585	DIMETHYLSULFONIOACETATE	thetin	0	a small molecule	1	102169	1	1	1	1	1272458	2298076	348777	449889	180375	336474	593275	693046	262022	140267	311360	403890	309258	689564	422629	347257	1	474040	1	3.52111	120.027	C4 H8 O2 S	DIMETHYLSULFONIOACETATE
586	CPD-9019	5,10-methylenetetrahydropteroate	0	a small molecule	1.03206e+06	262206	130081	1	279658	634729	263727	1	468585	802183	608021	219676	1	118797	140661	211650	367706	444582	468053	1	259248	383527	249474	300379	318803	2.54286	327.122	C15 H15 N6 O3	CPD-9019
587	THREO-DS-ISO-CITRATE	D-threo-isocitrate	glyoxylate cycle // superpathway of glyoxylate cycle and fatty acid degradation // TCA cycle II (plants and fungi) // superpathway of cytosolic glycolysis (plants), pyruvate dehydrogenase and TCA cycle // TCA cycle variation V (plant) // L-glutamine biosynthesis III // reductive TCA cycle I	isocitrate	2.3611e+06	2.10592e+06	2.20113e+06	1.95436e+06	2.09961e+06	3.214e+06	1.76739e+06	4939090	1	188509	171233	150587	121263	1	125943	180840	1	116949	1	117821	118805	1	138235	167511	1	1.29053	192.026	C6 H5 O7	THREO-DS-ISO-CITRATE
588	CPD-7164	16-methoxytabersonine	vindoline, vindorosine and vinblastine biosynthesis	a small molecule	462378	6.20226e+06	302688	220615	1	2.64076e+06	2.32358e+06	656541	1	2999373	3.49016e+06	3.33052e+06	2.94061e+06	957909	1	669232	302162	721050	899198	2528547	2.30078e+06	3.11799e+06	672881	681914	1	7.72286	367.203	C22 H27 N2 O3	CPD-7164
589	CPD-4609	kinetin	cytokinins 9-<i>N</i>-glucoside biosynthesis // cytokinins 7-<i>N</i>-glucoside biosynthesis	an adenine-type cytokinin	819441	772404	570055	474601	759753	527601	554242	1	1.44838e+06	1	213639	1	1	558719	1	512010	1	1	304353	425404	470937	130540	404682	298858	432653	1.43	215.081	C10 H9 N5 O	CPD-4609
590	6-HYDROXYMELLEIN	6-hydroxymellein	6-methoxymellein biosynthesis	a small molecule	1	513451	713344	436862	253295	304812	290188	1	172868	277414	337608	146405	1	151567	135220	498630	118867	251621	232632	417947	290674	172882	105087	1	655089	3.90857	194.058	C10 H10 O4	6-HYDROXYMELLEIN
591	CPD-8006	quercetin 7-O-glucoside	quercetin glycoside biosynthesis (Arabidopsis) // superpathway of flavones and derivatives biosynthesis // superpathway of flavones and derivatives biosynthesis // flavonol glucosylation I // quercetin glucoside biosynthesis (<i>Allium</i>)	a flavonol-7-<i>O</i>-&beta;-D-glucosides	200393	145707	124914	1	178539	1	1	1	1	1	188128	281484	131122	138374	262536	282923	318593	262739	269258	233274	278469	245404	130263	219918	225590	5.15947	463.078	C21 H19 O12	CPD-8006
592	CPD-8797	(-)-alpha-amorphene	0	a sesquiterpenoid	4770670	3.95063e+06	3.30021e+06	3.14313e+06	3.5297e+06	3.66427e+06	3.30916e+06	3837965	1.94055e+06	1	121061	1	184570	405046	188198	1	1	145027	163331	600692	528297	331211	236790	1630484	1.89835e+06	5.44619	204.189	C15 H24	CPD-8797
593	CPD-12400	(E)-1-(L-cysteinylglycin-S-yl)-N-hydroxy-omega-(methylsulfanyl)heptan-1-imine	glutathione-mediated detoxification II // glucosinolate biosynthesis from tetrahomomethionine	an (<i>E</i>)-1-(L-cysteinylglycin-<i>S</i>-yl)-<i>N</i>-hydroxy-&omega;-(methylsulfanyl)alkan-1-imine	500503	180036	271019	157771	135610	1	1	1	1	1	1	1	1	1	1.37723e+06	3634273	1869726	5.32929e+06	1	5042592	3.91816e+06	4.14034e+06	4.94178e+06	1	7629773	4.61286	351.13	C13 H25 N3 O4 S2	CPD-12400
594	CPD0-1716	2-amino-6-hydroxymethyl-7,7-dimethyl-7,8-dihydropteridin-4-one	0	a small molecule	1	1	10198911	9750876	361001	8131942	8837880	11434329	1.17758e+06	821224	763293	1.07997e+06	489347	682443	958298	2178922	458123	512354	558876	1	1.00086e+06	1	768970	1	1.24056e+06	7.315	223.107	C9 H13 N5 O2	CPD0-1716
595	CPD-15798	(S)-tetrahydropapaverine	papaverine biosynthesis	an alkaloid	5.85879e+06	7.45164e+06	7219254	7.01996e+06	1	1	1	354075	1.21256e+06	323019	893950	670662	809093	1	281915	1	451169	1	431813	512982	314807	1	1	1	1	9.79333	344.185	C20 H26 N O4	CPD-15798
596	LAUROYLCOA-CPD	lauroyl-CoA	palmitate biosynthesis II (bacteria and plants) // superpathway of fatty acid biosynthesis II (plant) // methyl ketone biosynthesis (engineered) // fatty acid &beta;-oxidation II (peroxisome) // superpathway of glyoxylate cycle and fatty acid degradation // acyl-CoA hydrolysis // sphingolipid biosynthesis (plants) // phosphatidylcholine acyl editing // triacylglycerol biosynthesis (Chlamydomonas)…	a medium-chain 2,3,4-saturated fatty acyl CoA	1	1	1	1	1	1	1	1	121310	78890.6	98102.6	305561	1	110685	121740	250992	375750	85372.8	339984	78032.9	319684	309274	328481	93996.9	278833	25.1	945.238	C33 H54 N7 O17 P3 S	LAUROYLCOA-CPD
597	NONAPRENYL-4-HYDROXYBENZOATE	3-nonaprenyl-4-hydroxybenzoate	ubiquinol-9 biosynthesis (eukaryotic)	a 4-hydroxy-3-polyprenylbenzoate	279848	372125	329051	1	1	155442	353776	134484	1	1	1	1	401927	191463	258085	160062	276173	313023	279093	244978	175873	306664	266412	140481	1	17.7883	749.587	C52 H77 O3	NONAPRENYL-4-HYDROXYBENZOATE
598	PHENYLETHYLAMINE	2-phenylethylamine	phenylethanol biosynthesis	an aralkylamine	1	141083	106793	222025	242721	204434	284697	268021	1	163596	269000	396593	206809	224864	286794	439852	507808	536839	1	296586	290939	267754	250310	287933	281286	1.94364	122.097	C8 H12 N	PHENYLETHYLAMINE
599	CPD-7901	2-tridecanone	2-methylketone biosynthesis // cuticular wax biosynthesis // methyl ketone biosynthesis (engineered)	a methyl ketone	1	459111	753013	774705	139565	404566	992603	3947754	1	430814	227003	649434	384094	1	638290	3.0065e+06	1906005	1.58636e+06	1.49254e+06	865010	753255	804575	871653	1	1.38184e+06	6.73	198.199	C13 H26 O	CPD-7901
600	2-CIS6-TRANS-FARNESOL	2-cis,6-trans-farnesol	phosphate acquisition	a farnesol	4.77108e+06	3.95151e+06	3.30046e+06	3154502	3.59786e+06	3.86042e+06	3.639e+06	4320893	4.38196e+06	1.21707e+06	588837	1	633117	679709	1	1	1.03092e+06	1	1	918564	5.84354e+06	717049	328588	415619	3158520	2.1185	222.198	C15 H26 O	2-CIS6-TRANS-FARNESOL
601	CPD-4141	24-methyldesmosterol	phytosterol biosynthesis (plants)	a triterpenoid	713306	729202	733077	797830	980825	1	1	1	1	1	1	1	9373201	6.07831e+06	6846775	5.17562e+06	5.55021e+06	5.79599e+06	4.8502e+06	6083542	5252570	5074687	1	5567878	1	20.1337	398.355	C28 H46 O	CPD-4141
602	UTP	UTP	UTP and CTP <i>de novo</i> biosynthesis // superpathway of pyrimidine ribonucleotides <i>de novo</i> biosynthesis // superpathway of pyrimidine ribonucleosides salvage // superpathway of pyrimidine nucleobases salvage // superpathway of pyrimidine deoxyribonucleotides <i>de novo</i> biosynthesis // pyrimidine deoxyribonucleosides salvage // superpathway of pyrimidine deoxyribonucleoside salvage /…	a pyrimidine ribonucleoside 5'-triphosphate // a pyrimidine	941471	811746	783630	693364	737069	729412	773891	736882	927367	805740	954218	783941	1.28836e+06	885862	1.01864e+06	729293	771250	867037	784126	1.00539e+06	738690	828460	650502	1	757289	19.49	479.944	C9 H11 N2 O15 P3	UTP
603	CPD-8089	1-alpha-linolenoyl-2-oleoyl-phosphatidylcholine	phosphatidylcholine biosynthesis II // phosphatidylcholine biosynthesis I // diacylglycerol biosynthesis (PUFA enrichment in oilseed) // phosphatidylcholine acyl editing // phosphatidylcholine biosynthesis IV // superpathway of phospholipid biosynthesis II (plants) // diacylglycerol and triacylglycerol biosynthesis // phospholipases // phosphatidate metabolism, as a signaling molecule // choline …	phosphatidylcholine-36:4	11485707	9654399	1	11617932	1	1	1	1	839469	370758	672819	801390	387710	469282	631326	523530	839655	516474	733849	320039	453769	655832	1	1	988212	20.865	781.564	C44 H80 N O8 P	CPD-8089
604	CPD-7025	phytyl monophosphate	phytol salvage pathway	a small molecule	1.11582e+06	1.26045e+06	1.02089e+06	1	1	1	1	1	1.98568e+06	1.28199e+06	2.1226e+06	2.07585e+06	1.92489e+06	2.06807e+06	2.27303e+06	3.28947e+06	2.94005e+06	2.04988e+06	2909023	2.1675e+06	1.97723e+06	2.52407e+06	1	1	1	16.9818	374.26	C20 H39 O4 P	CPD-7025
605	CPD-13081	solasodine 3-O-beta-D-glucoside	solasodine glycosylation // superpathway of glycoalkaloid metabolism (Solanaceae) // sphingolipid biosynthesis (plants)	a sterol 3-&beta;-D-glucoside	565560	1	626600	353060	1.43953e+06	350059	1263707	1.11202e+06	2.12767e+06	394252	1	1.96962e+06	1	1	449846	428582	537232	431724	607151	180774	829686	1	206534	1	870026	7.3721	575.383	C33 H53 N O7	CPD-13081
606	TAXA-42011-DIEN-5A13A-DIOL	taxa-4(20),11-dien-5alpha,13alpha-diol	taxol biosynthesis	a small molecule	1	1	1	1	1	4503922	1872327	1	3.51343e+06	1.53181e+06	3776091	4519655	5400003	3.83506e+06	3.29137e+06	3.96811e+06	3.48755e+06	3.67365e+06	3153481	3.17845e+06	4317841	4479744	4.48872e+06	3.31068e+06	1	15.2672	304.24	C20 H32 O2	TAXA-42011-DIEN-5A13A-DIOL
607	3Z-PHYTOCHROMOBILIN	(3Z)-phytochromobilin	phytochromobilin biosynthesis	a phytochromobilin	310431	1	355529	437210	1	245729	302132	1	1	1	1	1	1	366756	1	1	1	1	1	354218	392902	1	1	1	1	7.05	582.253	C33 H34 N4 O6	3Z-PHYTOCHROMOBILIN
608	2346-TETRAHYDROXYBENZOPHENONE	2,3',4,6-tetrahydroxybenzophenone	tetrahydroxyxanthone biosynthesis (from 3-hydroxybenzoate) // tetrahydroxyxanthone biosynthesis (from benzoate) // superpathway of tetrahydroxyxanthone biosynthesis	a small molecule	386026	251454	441894	1	266790	663487	628500	847616	255306	732209	615084	298178	845824	681572	909499	415801	534518	184757	295867	475379	328469	1	147141	422119	1.47298e+06	7.53	246.055	C13 H10 O5	2346-TETRAHYDROXYBENZOPHENONE
609	TMP	dTMP	pyrimidine deoxyribonucleosides salvage // superpathway of pyrimidine deoxyribonucleoside salvage // superpathway of pyrimidine deoxyribonucleotides <i>de novo</i> biosynthesis (<i>E. coli</i>)	a pyrimidine 2'-deoxyribonucleoside 5'-monophosphate // a pyrimidine	1	1.00283e+06	783308	1.18181e+06	1	807676	1	310387	186829	122998	110814	205168	154128	180731	140680	244439	303307	183835	339951	106169	116356	216598	134548	162595	223466	11.9027	320.041	C10 H13 N2 O8 P	TMP
610	CPD-8092	1-oleoyl-2-alpha-linolenoyl-phosphatidylcholine	phosphatidylcholine biosynthesis II // phosphatidylcholine biosynthesis I // diacylglycerol biosynthesis (PUFA enrichment in oilseed) // phosphatidylcholine acyl editing // phosphatidylcholine biosynthesis IV // superpathway of phospholipid biosynthesis II (plants) // diacylglycerol and triacylglycerol biosynthesis // phospholipases // phosphatidate metabolism, as a signaling molecule // choline …	phosphatidylcholine-36:4	11485707	9654399	1	11617932	1	1	1	1	839469	370758	672819	801390	387710	469282	631326	523530	839655	516474	733849	320039	453769	655832	1	1	988212	20.865	781.564	C44 H80 N O8 P	CPD-8092
611	CPD-11506	tetraketide pyrone	olivetol biosynthesis // olivetol biosynthesis	a polyketide	1	1	598834	728860	534927	368030	408341	1	1	1	1	1	1	117269	18779386	255575	321370	1	975270	1	1559271	1.13267e+06	1.59941e+06	960786	1.36724e+06	3.822	223.098	C12 H15 O4	CPD-11506
612	CPD-13357	(2R)-2,3-dihydroxy-3-methylbutanoate	L-valine biosynthesis // superpathway of branched chain amino acid biosynthesis // superpathway of isoleucine and valine biosynthesis	2,3-dihydroxy-3-methylbutanoate	352659	117280	89687.2	1	118083	1.27546e+06	2.22691e+06	123528	1.68763e+06	1.15088e+06	447214	519991	1	2.23836e+06	1	3.39516e+06	1	111984	2.83948e+06	2.98441e+06	3665998	1.54289e+06	2918240	2.57565e+06	2.74049e+06	3.07	133.048	C5 H9 O4	CPD-13357
613	CHLOROPHYLL-A	chlorophyll a	chlorophyll cycle // chlorophyll <i>a</i> degradation II // chlorophyll <i>a</i> biosynthesis II // chlorophyll <i>a</i> degradation I // chlorophyll <i>a</i> degradation III	a chlorophyll <i>a</i>	2.77693e+06	3686720	3.00308e+06	1	4723408	2.91584e+06	2.96408e+06	3.26121e+06	3623488	1.75853e+06	3.60557e+06	3.00105e+06	1	1.5321e+06	3.19274e+06	2.86433e+06	167717	3006000	255416	148365	107819	2.92376e+06	2.43917e+06	2.46174e+06	3.30425e+06	6.84478	891.54	C55 H71 Mg N4 O5	CHLOROPHYLL-A
614	CPD-12927	4alpha-formyl-5alpha-cholesta-7,24-dien-3beta-ol	sphingolipid biosynthesis (plants) // plant sterol biosynthesis II	a 3&beta;-hydroxysteroid	1	2.70522e+06	1	95117.7	523744	1.8657e+06	23293658	2.01679e+06	28535834	20804764	26873576	23711546	1.89335e+06	1.82165e+06	2.00574e+06	21778070	22559356	1	1	2.0733e+06	2.06322e+06	1	1	1	1	15.71	412.335	C28 H44 O2	CPD-12927
615	D-GLT	D-glutamate	L-lysine degradation I	a D-amino acid // glutamate	1	1	1	1	1	1	1	909007	2863046	1675141	741169	1.37678e+06	448990	968897	1.12041e+06	1706584	2.5887e+06	1	990983	1.59313e+06	1.45172e+06	441875	1.21305e+06	1.98897e+06	1.5735e+06	4.53176	146.044	C5 H8 N O4	D-GLT
616	CPD-7712	neopinone	morphine biosynthesis	a small molecule	1.23587e+06	764898	665472	1	1.09205e+06	1	3755335	1	1	1	1	5.15254e+06	1777058	1.4399e+06	4.13281e+06	3.63134e+06	3.45054e+06	2.80855e+06	3.13194e+06	4.45438e+06	4.68153e+06	4884224	673577	574434	1163669	2.64737	298.144	C18 H20 N O3	CPD-7712
617	N-DELTA-PHOSPHONOACETYL-L-ORNITHINE	N-delta-(phosphonoacetyl)-L-ornithine	0	a small molecule	164509	179586	143321	97442.5	212877	255797	310956	344855	132470	190580	132884	310073	1	209091	188252	928401	1.10508e+06	1.12257e+06	1.48369e+06	516928	460223	139590	156050	260413	174373	1.67	253.059	C7 H14 N2 O6 P	N-DELTA-PHOSPHONOACETYL-L-ORNITHINE
618	CPD0-1153	N-heptylpantothenamide	0	a small molecule	1	1	192386	336647	379033	390548	450617	614930	1	1	1	415070	498464	1	345718	587922	751418	886959	1.04465e+06	444251	388522	345978	276268	289454	348685	7.92105	316.237	C16 H32 N2 O4	CPD0-1153
619	ERGOSTEROL	ergosterol	ergosterol biosynthesis II // superpathway of ergosterol biosynthesis II // sphingolipid biosynthesis (plants)	a 3&beta;-hydroxysteroid	1	414792	1	1	1	3.64946e+06	624978	1	971078	2.87624e+06	1	6.7455e+06	10177868	6980867	8.12238e+06	6.29271e+06	7137964	6.87075e+06	5.78388e+06	7.49829e+06	6540226	6372011	1	1	1.28546e+06	15.6712	396.339	C28 H44 O	ERGOSTEROL
620	ANDROST4ENE	androst-4-ene-3,17-dione	0	a 3-oxo-&Delta;<SUP>4</SUP>-steroid	1	1	676544	857701	315144	3.08231e+06	368589	522984	258202	160653	264882	445530	396586	591452	91566.3	929038	1	1	686753	823677	816843	1	1	1	673114	8.50944	286.193	C19 H26 O2	ANDROST4ENE
621	CPD-9460	oleanolate 3 beta-D-glucuronoside	saponin biosynthesis II	a triterpenoid	1	1	1	1	1	1	1	1	1	349193	468372	399093	652988	395882	545466	1	1	376954	1	1	450973	434149	346843	416646	1	19.59	630.371	C36 H54 O9	CPD-9460
622	CPD-8675	celosianin I	amaranthin biosynthesis // superpathway of betalain biosynthesis	an alkaloid	77305.8	715451	631498	622002	633014	680610	653073	681070	87014.3	657498	103577	637698	586784	101008	83245.7	606653	108280	100006	642598	75674.8	143408	611103	130452	87008.2	635193	26.2588	870.193	C39 H38 N2 O21	CPD-8675
623	CPD-14443	(2S,4S)-4-hydroxy-2,3,4,5-tetrahydrodipicolinate	L-lysine biosynthesis VI // superpathway of L-lysine, L-threonine and L-methionine biosynthesis II	a small molecule	2414309	1.98852e+06	2.03335e+06	1.72809e+06	2.11077e+06	8453839	10825463	1.74699e+06	13252815	436825	7.64691e+06	10189407	8623393	89675.4	7.68775e+06	16326389	9498282	15886851	14179580	11860722	7239839	11242455	8.00128e+06	1	207569	0.92	185.036	C7 H7 N O5	CPD-14443
624	2-OXOHEXANOATE	2-oxohexanoate	aliphatic glucosinolate biosynthesis, side chain elongation cycle // Organic Nitrogen Assimilation // dimethylsulfoniopropanoate biosynthesis I (Wollastonia) // L-asparagine degradation II // L-homomethionine biosynthesis	a 2-oxo carboxylate	1	1.76184e+06	1.89638e+06	1.84192e+06	2.06037e+06	2452721	1.8156e+06	2.61771e+06	176561	149300	105063	123274	150849	106669	74901.3	118144	72863.4	376818	150213	206194	4837532	144168	3.45303e+06	2.93674e+06	3.05771e+06	0.91	129.055	C6 H9 O3	2-OXOHEXANOATE
625	CPD-10214	mesifurane (enol form)	furaneol and mesifurane biosynthesis	an aldehyde or ketone	3.80994e+06	2.394e+06	1.9851e+06	814503	1.18437e+06	367908	294335	957505	722160	625939	1	1	1	1	1	357558	1	1.52365e+06	1	822513	451144	196667	2.48507e+06	125448	3.47592e+06	3.54389	142.06	C7 H10 O3	CPD-10214
626	CPD-4123	(-)-medicarpin-3-O-glucoside-6''-malonate	medicarpin conjugates interconversion	a small molecule	1	1	1	1	1	1	107413	1	1	1	1	73219.1	1	1	84888.5	1	1	1	98503.9	121014	73144.3	146439	1	1	128921	5.08	517.142	C25 H25 O12	CPD-4123
627	KDO	3-deoxy-alpha-D-manno-2-octulosonate	CMP-3-deoxy-D-<I>manno</I>-octulosonate biosynthesis // CMP-KDO biosynthesis II (from D-arabinose 5-phosphate)	3-deoxy-D-<i>manno</i>-2-octulosonate	1.5926e+06	598804	668796	1.05712e+06	597148	671072	609446	1.14205e+06	926093	329480	628500	445144	975449	722191	409431	1	332506	1	1	1	1.40543e+06	1	3.53552e+06	3760604	1	1.43	237.063	C8 H13 O8	KDO
628	34-DIHYDROXYPHENYLACETALDEHYDE	3,4-dihydroxyphenylacetaldehyde	0	a small molecule	847913	443466	1.37292e+06	899214	344047	132378	211568	1	1	143539	132867	159466	144706	132208	107454	833219	881247	664560	206184	849826	111215	462423	344298	523886	757709	1.2113	152.045	C8 H8 O3	34-DIHYDROXYPHENYLACETALDEHYDE
629	CPD-7547	(E)-1-(L-cystein-S-yl)-N-hydroxy-2-(1H-indol-3-yl)ethan-1-imine	glutathione-mediated detoxification II // glucosinolate biosynthesis from tryptophan	an L-cysteine-<i>S</i>-conjugate	362035	369759	307334	489718	373114	1.44127e+06	1.583e+06	2.53605e+06	1	1	1	1.8845e+06	1	725602	1.7444e+06	5.74351e+06	5.56952e+06	3794365	5276118	2.80888e+06	1.72899e+06	1.9671e+06	1.75191e+06	1.59672e+06	1.86909e+06	1.23	293.083	C13 H15 N3 O3 S	CPD-7547
630	CPD-9873	3-demethylubiquinol-10	<i>trans</i>-lycopene biosynthesis II (oxygenic phototrophs and green sulfur bacteria) // superpathway of carotenoid biosynthesis in plants // L-<i>N<sup>&delta;</sup></i>-acetylornithine biosynthesis // L-citrulline biosynthesis // superpathway of L-citrulline metabolism // L-proline degradation // superpathway of glyoxylate cycle and fatty acid degradation // TCA cycle II (plants and fungi) // …	a 3-demethyubiquinol	296633	220249	215947	195010	1	195910	218320	1	4.09529e+06	2851787	3.59387e+06	3.08879e+06	4880992	3296186	3.94271e+06	2.94524e+06	3.07637e+06	3454709	3.02827e+06	3.89121e+06	3.11624e+06	3.26606e+06	2.88762e+06	3.38509e+06	2.8005e+06	20.3213	850.679	C58 H90 O4	CPD-9873
631	CPD-13885	delta-amyrin	0	a triterpenoid	2.06019e+06	237729	225038	2.40589e+06	268917	271871	309869	309524	2626238	2.18375e+06	2.15915e+06	566294	1.07659e+06	606798	3.12102e+06	2.18833e+06	2.47022e+06	2.61201e+06	2.16895e+06	2.93013e+06	2.56316e+06	2519906	2545832	2752513	2.49273e+06	20.4712	426.387	C30 H50 O	CPD-13885
632	CPD-8198	methyl-2-alpha-L-fucopyranosyl-beta-D-galactoside	0	a small molecule	1	1	1	1	1	395572	585747	1	1488489	433323	468947	588739	397976	1	1	1	2.30921e+06	3.78436e+06	1	2.67978e+06	335918	1.10524e+06	362734	427829	241453	2.77533	340.14	C13 H24 O10	CPD-8198
633	CAFFEOYLSHIKIMATE	5-O-caffeoylshikimate	chlorogenic acid biosynthesis II // simplecoumarins biosynthesis // chlorogenic acid biosynthesis I // phaselate biosynthesis // phenylpropanoid biosynthesis	a small molecule	2521753	2.26226e+06	1.60537e+06	181689	1.20208e+06	1.31672e+06	1	941136	1	1604281	426829	952924	1	1	748336	1	1.49488e+06	1.18248e+06	1.05711e+06	1	1.01854e+06	750069	104347	1	522374	3.74444	335.082	C16 H15 O8	CAFFEOYLSHIKIMATE
634	CPDQT-39	3-[(6'-methylsulfanyl)hexyl]malate	aliphatic glucosinolate biosynthesis, side chain elongation cycle	a 3-[(&omega;-methylsulfanyl)alkyl]malate	1	1	1	1	1	1	1	1	1	1	1	1	309066	224024	668004	958539	1.09198e+06	735129	1.07562e+06	994287	767987	861810	336618	614008	1	6.29	262.086	C11 H18 O5 S	CPDQT-39
635	CPD-12655	1-(4-hydroxyphenyl)-3-(2,4,6-trihydroxyphenyl)propane-1,3-dione	flavonoid di-C-glucosylation // naringenin <i>C</i>-glucosylation	a 2'-hydroxy-&beta;-oxodihydrochalcone	1	1	1	1	1	1	1	1	1	1	110689	226541	1	143228	580404	930424	1.24077e+06	224399	386147	442331	458180	906152	568557	698424	1	9.41615	287.053	C15 H11 O6	CPD-12655
636	R-RETICULINE	(R)-reticuline	laudanine biosynthesis // morphine biosynthesis	a small molecule	1	1	1	1	1	1	1	1	1.18682e+06	880700	3.46326e+06	3.09124e+06	1.64358e+06	1.03407e+06	917693	967769	1.0723e+06	1.49717e+06	787478	604317	741866	1.12055e+06	1	1	2.85495e+06	15.004	330.173	C19 H24 N O4	R-RETICULINE
637	CPD-13369	13-apo-beta-carotenone	carotenoid cleavage // cuticular wax biosynthesis	an apocarotenoid // a ketone	1	1	1	1	6.87531e+06	1	1	2.38517e+06	471063	404052	9775934	7020482	12121095	8748996	518841	1.71093e+06	7617697	8543430	585091	9912049	7.51876e+06	6800234	1	1	1	14.2612	258.199	C18 H26 O	CPD-13369
638	ZOLEDRONATE	zoledronate	0	a small molecule	913385	1.03262e+06	1.00325e+06	1084578	1.19823e+06	1.27022e+06	1.11578e+06	1.13434e+06	279613	949237	353841	230633	406429	331896	175721	871832	948767	609358	964267	972313	379651	263078	923954	325041	383864	0.5564	269.983	C5 H8 N2 O7 P2	ZOLEDRONATE
639	CPD-12860	4alpha-methyl-5alpha-cholesta-7,24-dien-3beta-ol	sphingolipid biosynthesis (plants) // plant sterol biosynthesis II	a 3&beta;-hydroxysteroid	713306	729202	733077	797830	980825	1	1	1	1	1	1	1	9373201	6.07831e+06	6846775	5.17562e+06	5.55021e+06	5.79599e+06	4.8502e+06	6083542	5252570	5074687	1	5567878	1	20.1337	398.355	C28 H46 O	CPD-12860
640	CPD-9836	scoparone	simplecoumarins biosynthesis	a coumarin	748057	668506	914273	916864	1	600553	497064	1	1	738681	460322	1	617576	1.70006e+06	549916	1	101528	107322	89124.7	1	150007	687490	435563	751091	647651	3.44474	206.057	C11 H10 O4	CPD-9836
641	BENZALDEHYDE	benzaldehyde	vicianin bioactivation // benzoate biosynthesis II (CoA-independent, non-&beta;-oxidative) // ceramide degradation // benzoate biosynthesis III (CoA-dependent, non-&beta;-oxidative) // salicin biosynthesis // salicortin biosynthesis	an aromatic aldehyde	686883	745975	1	621966	958337	700534	804199	1.29036e+06	1	3.65194e+06	3.27982e+06	3.85454e+06	3.55204e+06	3.24996e+06	3103275	5147488	3769577	4.56151e+06	4243942	4.54031e+06	3.63213e+06	3.44744e+06	3.45624e+06	3.42725e+06	3.67371e+06	1.17478	106.04	C7 H6 O	BENZALDEHYDE
642	CPD-632	gibberellin A34-catabolite	gibberellin inactivation I (2&beta;-hydroxylation)	a gibberellin	911618	917949	992317	639952	1	281462	282730	332596	1	1.59014e+06	592783	1.37646e+06	344111	1.00336e+06	1	1.77597e+06	2.40616e+06	2.10482e+06	2534457	1	1.25281e+06	1.70363e+06	1.10233e+06	1.69461e+06	1.38314e+06	4.78429	344.125	C19 H20 O6	CPD-632
643	CPD-8701	longifolene	oleoresin sesquiterpene volatiles biosynthesis // superpathway of oleoresin turpentine biosynthesis	a diterpenoid	4770670	3.95063e+06	3.30021e+06	3.14313e+06	3.5297e+06	3.66427e+06	3.30916e+06	3837965	1.94055e+06	1	121061	1	184570	405046	188198	1	1	145027	163331	600692	528297	331211	236790	1630484	1.89835e+06	5.44619	204.189	C15 H24	CPD-8701
644	CPD-9428	conhydrine	0	an alkaloid	1	1	1	336400	143227	114149	157666	245158	1.27217e+06	177819	1.02898e+06	2382368	1860483	1.68803e+06	2.06081e+06	1	1	1	1	1	1.76384e+06	1987401	2234734	1.92949e+06	3.33378e+06	4.23294	144.139	C8 H18 N O	CPD-9428
645	CPD-488	beta-L-fucose 1-phosphate	GDP-L-fucose biosynthesis II (from L-fucose)	a small molecule	1	1	324782	1	1	1	1	1	1	1	1	10638472	9105622	8.30439e+06	8176170	17355896	12308562	16837694	14976277	16048216	11859929	11909034	11530352	13822557	12593990	0.91	242.014	C6 H11 O8 P	CPD-488
646	CPD-183	gallate	gallate biosynthesis // gallate biosynthesis // galloylated catechin biosynthesis // pentagalloylglucose biosynthesis // superpathway of hydrolyzable tannin biosynthesis	a small molecule	1	1	66933.9	572300	436727	482804	430198	277298	1	1	196568	305985	1	191669	286120	197305	251724	1	161517	1	308547	168910	250256	204652	173013	1.19056	169.013	C7 H5 O5	CPD-183
647	CPD-14493	betulinate	betulinate biosynthesis	a triterpenoid	1	1	1.46187e+06	1.40841e+06	1	3.32479e+06	2.88518e+06	1	1	1166126	1.35075e+06	1065290	1.70496e+06	507177	677918	902840	793122	1.17983e+06	1786278	1.19338e+06	856418	1571289	650295	1.4417e+06	975511	11.465	455.353	C30 H47 O3	CPD-14493
648	CPD-7096	apigeninidin	apigeninidin 5-<i>O</i>-glucoside biosynthesis	an anthocyanin	1.1869e+06	750936	307947	257544	517377	707179	708369	878258	207098	585518	406147	913070	157696	533574	920877	1.42705e+06	1.91716e+06	1424408	1.86771e+06	718124	1.18212e+06	584532	708383	734964	552617	1.66	254.058	C15 H10 O4	CPD-7096
649	CPD-14737	eugenol O-beta-D-xylopyranosyl-(1->6)-O-beta-D-glucopyranoside	phosphate acquisition // phenylpropanoid volatiles glycoconjugation (tomato) // tea aroma glycosidic precursor bioactivation	a disaccharide // a monoterpenol	1	1.08075e+06	937327	156029	1	647070	956987	1	1.24138e+06	1.37895e+06	1.29863e+06	1.85047e+06	676413	1	1	1	1.27277e+06	655356	572632	1.91561e+06	1894638	1.87008e+06	1.48218e+06	1.77067e+06	1	8.20667	458.175	C21 H30 O11	CPD-14737
650	3-HYDROXY-ANTHRANILATE	3-hydroxyanthranilate	L-tryptophan degradation to 2-amino-3-carboxymuconate semialdehyde // NAD <i>de novo</i> biosynthesis II (from tryptophan)	a small molecule	1	251390	203269	412285	428885	476286	357967	1767347	211742	298425	218766	404418	65326.7	77288.4	164593	562810	97717.7	537816	329022	708555	1.24525e+06	204815	563716	561682	569055	1.10083	152.036	C7 H6 N O3	3-HYDROXY-ANTHRANILATE
651	CPD0-1308	glyphosate	0	an organophosphonate // an amino acid or its derivative	1	1	216552	188217	185960	123348	131182	182927	171443	140634	119589	864728	328858	638079	917888	653626	910544	399546	612825	422943	1.13272e+06	602259	810269	668205	636138	1.34826	166.998	C3 H6 N O5 P	CPD0-1308
652	CPD-7106	humulone	lupulone and humulone biosynthesis // superpathway of bitter acids biosynthesis	an &alpha; bitter acid	1	1	1	1	1	1	1	1	1	1.85857e+06	1.15589e+06	1.33765e+06	1435312	692545	1.24811e+06	2.05535e+06	1401604	1.70059e+06	2.13257e+06	1	976898	1.92865e+06	1.50501e+06	1.66257e+06	1.88101e+06	3.554	361.2	C21 H29 O5	CPD-7106
653	CPD-10511	hexadecanedioate	cutin biosynthesis // alkane oxidation	an &alpha;,&omega;-dicarboxylate	2.42026e+06	2.79991e+06	1.73008e+06	1	1.51595e+06	1	640405	1	1	1	831049	335346	1	672909	260980	1.66587e+06	1.58984e+06	1	1	1.70931e+06	380751	1	761453	814771	1.0379e+06	5.3125	284.195	C16 H28 O4	CPD-10511
654	N-FORMYLKYNURENINE	N-Formyl-L-kynurenine	L-tryptophan degradation to 2-amino-3-carboxymuconate semialdehyde // NAD <i>de novo</i> biosynthesis II (from tryptophan)	a small molecule	635050	589021	565746	533893	592814	553111	465134	1	1	1	1	1	1	185387	1	300666	421904	375220	491312	1	138361	1	158630	1	1	1.87	236.079	C11 H12 N2 O4	N-FORMYLKYNURENINE
655	CPD-461	neryl diphosphate	trichome monoterpenes biosynthesis	a <i>cis,trans</i>-polyisoprenyl diphosphate // a monoterpenyl diphosphate	105365	147501	117977	118552	118832	100236	190820	1	149006	102114	1	1	1	385271	1	201582	801418	80171	128795	495391	857784	1	441181	560041	505813	3.12421	311.051	C10 H17 O7 P2	CPD-461
656	CPD-17421	6-hydroxyteasterone	brassinosteroid biosynthesis I // superpathway of C28 brassinosteroid biosynthesis	a brassinosteroid	1	1	1	1	1	1	1	484107	1	1	913614	1	1.83581e+06	358023	411199	346013	291209	1	412017	352743	252395	414717	1	1	448756	4.91	450.371	C28 H50 O4	CPD-17421
657	CPD-5481	N-(2-chloro-4-pyridyl)-N'-phenylurea	0	a phenylurea-type cytokinin	305609	90619.6	347230	774980	178593	602571	685521	421420	185448	159287	129041	156189	135454	128706	120318	229798	157609	1.59631e+06	190931	156769	139767	205600	102306	83428.8	153244	2.752	247.053	C12 H10 Cl N3 O	CPD-5481
658	CPD-6202	gibberellin A37	gibberellin biosynthesis II (early C-3 hydroxylation) // superpathway of gibberellin biosynthesis	a gibberellin	1	1	1	626564	1	830763	1.17414e+06	351364	1	1	510986	497238	916682	1	505450	1522457	1	1.84773e+06	1.68426e+06	1.41371e+06	504076	1.28105e+06	1.46221e+06	1.44941e+06	1	6.00125	362.173	C20 H26 O6	CPD-6202
659	ACENAPHTHENEQUINONE	acenaphthenequinone	cuticular wax biosynthesis	a quinone	1	1	1	1	1	1	1	1	1	218203	1	180864	1	1	197261	259953	434218	274719	332008	1	200844	276521	200262	273989	228132	3.77	182.033	C12 H6 O2	ACENAPHTHENEQUINONE
660	CPD-19791	adhumulone	adlupulone and adhumulone biosynthesis // superpathway of bitter acids biosynthesis	an &alpha; bitter acid	1	1	1	1	1	1	1	1	1	1.85857e+06	1.15589e+06	1.33765e+06	1435312	692545	1.24811e+06	2.05535e+06	1401604	1.70059e+06	2.13257e+06	1	976898	1.92865e+06	1.50501e+06	1.66257e+06	1.88101e+06	3.554	361.2	C21 H29 O5	CPD-19791
661	CPD-8718	taxol	taxol biosynthesis	a terpenoid	204846	837134	586697	199746	1.51646e+06	257818	329838	376841	356582	376611	381193	368882	323275	325968	345430	341168	358566	371303	373447	321122	383114	371350	489569	685152	242825	25.6364	853.334	C47 H51 N O14	CPD-8718
662	CPD-3723	uridine 2'-monophosphate	0	a ribonucleoside 2'-phosphate // a pyrimidine	1	1	1	1	1	1	1	1	1	1	1	105519	1	1	1	239451	154457	156735	201868	188776	206651	1	1	183933	1	7.11	322.02	C9 H11 N2 O9 P	CPD-3723
663	CPD-4162	stigmasterol	phytosterol biosynthesis (plants)	a triterpenoid	3656079	3549445	3.41523e+06	3.58373e+06	3303942	582641	860478	1.7461e+06	1.32044e+06	562482	3.89609e+06	1	5525688	3.89998e+06	1689037	1	3.52178e+06	1	1.82529e+06	1	945749	1481193	1	1	1.00771e+06	15.5884	412.375	C29 H48 O	CPD-4162
664	UBIQUINONE-2	ubiquinone-2	cuticular wax biosynthesis // methylglyoxal degradation I // aerobic respiration I (cytochrome c) // NAD/NADH phosphorylation and dephosphorylation // aerobic respiration III (alternative oxidase pathway) // TCA cycle variation V (plant) // L-lysine degradation I // <i>trans</i>-lycopene biosynthesis II (oxygenic phototrophs and green sulfur bacteria) // superpathway of carotenoid biosynthesis in…	a ubiquinone	6.08503e+06	10489957	10976055	2231782	21280920	7.08943e+06	5.70555e+06	933742	1	1	1	1	583099	411971	522695	2.10674e+06	1.05335e+06	1.35082e+06	861715	832280	2.14915e+06	833243	519026	1.32425e+06	499635	6.68238	318.182	C19 H26 O4	UBIQUINONE-2
665	CPD-8802	beta-ylangene	0	a sesquiterpenoid	4770670	3.95063e+06	3.30021e+06	3.14313e+06	3.5297e+06	3.66427e+06	3.30916e+06	3837965	1.94055e+06	1	121061	1	184570	405046	188198	1	1	145027	163331	600692	528297	331211	236790	1630484	1.89835e+06	5.44619	204.189	C15 H24	CPD-8802
666	NICOTINAMIDE_RIBOSE	1-(beta-D ribofuranosyl)nicotinamide	pyridine nucleotide cycling (plants)	a B vitamin // a carbohydrate	227389	1	230157	1	210531	1	119332	110452	189214	122236	1.21709e+06	87024.7	1.02658e+06	680441	1.15925e+06	1896248	1.85723e+06	1.31103e+06	1.74559e+06	1931332	1.06338e+06	1.51903e+06	99837	125794	151197	3.71	255.097	C11 H15 N2 O5	NICOTINAMIDE_RIBOSE
667	CPD-8944	N-acetyl-beta-D-glucosaminyl group	0	a simple group	2932194	1.9237e+06	2.08525e+06	1.26464e+06	433721	411833	428508	481931	558538	291165	302632	251068	316907	85275.2	208249	348616	375082	736005	265093	500219	163168	305489	297959	365472	471522	7.2524	221.09	C8 H15 N O6	CPD-8944
668	CPD-11884	4-methoxycinnamate	0	a small molecule	1	543099	435121	1	821590	1	1	916624	1	1	4.07599e+06	3.99621e+06	1	1	1	1	761520	237741	431088	395105	3.38118e+06	2.00797e+06	3.48772e+06	2.21344e+06	1773346	1.23	177.056	C10 H9 O3	CPD-11884
669	CPD-7898	2-pentadecanone	2-methylketone biosynthesis // cuticular wax biosynthesis // methyl ketone biosynthesis (engineered)	a methyl ketone	1	1	1	1	1	1	1	1	1	1.51339e+06	1	1257747	1	1.79887e+06	1.15775e+06	2392562	1.99214e+06	1	2620517	2.02708e+06	1.0307e+06	1808447	1	1.4421e+06	2017188	7.61	226.23	C15 H30 O	CPD-7898
670	CPD-12209	methoxyanigorufone	phenylphenalenone biosynthesis	a secondary metabolite	736569	476991	453410	380401	930177	575985	720335	1.28235e+06	667702	825562	314769	296260	1	1	732314	329150	150072	139459	1	411038	486682	1.66405e+06	452360	504790	252180	4.52864	286.1	C20 H14 O2	CPD-12209
671	CPD0-1942	(S)-2-aminobutanoate	ophthalmate biosynthesis	2-aminobutanoate	1	198341	158496	80851.6	262547	1	223756	1	1	1	1	1	8246257	8934695	11162177	18797878	19281800	20981782	17696446	12012545	12646140	9604573	10473787	11161099	10964635	1.76	103.061	C4 H9 N O2	CPD0-1942
672	CPD-8922	(+)-sesamin	sesamin biosynthesis // sesaminol glucoside biosynthesis	a lignan	812880	685966	510658	1	307886	198004	146677	123383	265168	2.04728e+06	1.43389e+06	3.05574e+06	863194	451826	2.50083e+06	2984356	2.90857e+06	2.52811e+06	2689874	3651065	2.50768e+06	3.08035e+06	3.02977e+06	3297484	213805	4.6525	354.111	C20 H18 O6	CPD-8922
673	CPD-15110	3'-azido-3'-deoxythymidine	0	a nucleoside analog	2.86458e+06	2349264	1.19364e+06	2453206	1	1.38019e+06	1	1	576039	1.10964e+06	975819	1.7389e+06	326922	325980	1207131	5.32193e+06	2.37839e+06	687519	1.26993e+06	1	970808	1.07955e+06	1	1	466644	1.38	267.098	C10 H13 N5 O4	CPD-15110
674	CPD-6964	pinosylvin monomethylether	pinosylvin metabolism	a small molecule	1	1	1	490292	1	388853	509306	1	698440	259700	537097	706356	702769	490394	1	1	1.54988e+06	2.01813e+06	1	1.71816e+06	909142	1.62481e+06	1.56817e+06	1.45347e+06	1.02232e+06	3.07824	226.103	C15 H14 O2	CPD-6964
675	CPD-14936	3',4',5'-trimethylmyricetin	flavonol glucosylation I // polymethylated myricetin biosynthesis (tomato)	a flavonol derivative	507584	349167	276850	254082	1	267101	371950	377664	408156	397016	148778	375695	274136	234676	331646	393501	647442	445692	528138	435235	337767	306522	292319	378039	276790	3.2425	360.087	C18 H16 O8	CPD-14936
676	CPD-9803	2-hydroxycaffeate	simplecoumarins biosynthesis	a small molecule	1.10769e+06	699580	995767	1	1.21528e+06	908918	1.0523e+06	1.12998e+06	1	222787	13749683	7.72293e+06	10389131	10370739	4.86035e+06	6.28665e+06	2.05676e+06	370971	11220709	9711866	6.97505e+06	7965268	9886776	11291355	404616	2.78956	210.048	C10 H10 O5	CPD-9803
677	MORPHINONE	morphinone	morphine biosynthesis	a small molecule	6.86179e+06	720487	6962538	5687618	4.71599e+06	4.18492e+06	1	2599837	1	1	3.82355e+06	3.77901e+06	4213140	1	3277932	6180582	962702	1.66633e+06	965131	2.66923e+06	2.6253e+06	2.21712e+06	1	566380	667969	4.466	284.129	C17 H18 N O3	MORPHINONE
678	CPD1F-114	all-trans-lycopene	<i>trans</i>-lycopene biosynthesis II (oxygenic phototrophs and green sulfur bacteria) // <i>trans</i>-lycopene biosynthesis I // &delta;-carotene biosynthesis // &beta;-carotene biosynthesis // &beta;-carotene biosynthesis (engineered) // superpathway of carotenoid biosynthesis in plants // carotenoid cleavage	a carotenoid	314544	1	328790	1	3.60649e+06	3.65144e+06	4.1556e+06	4.18475e+06	1	4224948	378832	457309	246431	125305	159938000	131598744	170151936	167760736	145809440	130445864	119160208	1	1	1	4.16528e+06	13.1347	536.438	C40 H56	CPD1F-114
679	CPD-13029	N-hydroxy-L-phenylalanine	glucosinolate biosynthesis from phenylalanine // prunasin and amygdalin biosynthesis	an <i>N</i>-hydroxylated L-amino acid	520578	21812232	2.3263e+06	664492	22427944	2.8822e+06	20047096	23192188	17847966	14727776	16601405	17105958	1.24364e+06	1	11348522	10470468	10705672	1.37224e+06	9367974	6.28726e+06	9915058	1	1	1	1	2.839	180.069	C9 H10 N O3	CPD-13029
680	CPD-9883	heliespirone B	heliannuol and heliespirone biosynthesis	a sesquiterpenoid	233091	315356	193931	1	319498	1	158252	1	1	1	1	513842	1	231408	378380	891517	374919	956824	1.4738e+06	1	393702	359058	799662	1	429249	4.0975	268.166	C15 H24 O4	CPD-9883
681	CPD-12368	9'-cis-neurosporene	0	a carotenoid	272493	225780	245402	248018	1	1	1	163165	1	1.01433e+06	1	97186912	30533952	1.21649e+06	88309720	1.19614e+06	1.09852e+06	1195408	1.16183e+06	1.52266e+06	72284944	1.29351e+06	1	1	1	17.1553	538.454	C40 H58	CPD-12368
682	CPD-9871	6-methoxy-3-methyl-2-all-trans-decaprenyl-1,4-benzoquinol	ubiquinol-10 biosynthesis (eukaryotic)	a 6-methoxy-3-methyl-2-<i>all-trans</i>-polyprenyl-1,4-benzoquinol	1	1	1	1	1	1	11822123	11225404	1	9801558	11974611	10331405	16624259	10879555	27633976	9826027	44775076	35077852	15996827	4.71598e+06	9820115	25468618	8858532	10349124	9879035	17.95	834.682	C58 H90 O3	CPD-9871
683	CPD-12177	(R)-methylmalonate-semialdehyde	0	methylmalonate semialdehyde	349806	1	1.03313e+06	1	238496	1	132039	1	504077	1	1	929403	1	1	1.02966e+06	665884	1.02082e+06	1	792912	358027	316346	123979	307189	63005.1	1	1.69133	101.025	C4 H5 O3	CPD-12177
684	CPD-4608	benzyladenine-9-N-glucoside	cytokinins 9-<i>N</i>-glucoside biosynthesis	an adenine-type cytokinin glucoside	501644	935999	834925	1	988394	1.32365e+06	1.94706e+06	1	2.97279e+06	1.5225e+06	947433	2.24384e+06	1.18783e+06	1.1464e+06	1.9744e+06	209450	421949	195320	341855	1	1709721	2.56749e+06	1.81506e+06	2.02576e+06	2.30685e+06	8.92364	387.161	C18 H21 N5 O5	CPD-4608
685	CPD-8732	alpha-himachalene	0	a sesquiterpenoid	4770670	3.95063e+06	3.30021e+06	3.14313e+06	3.5297e+06	3.66427e+06	3.30916e+06	3837965	1.94055e+06	1	121061	1	184570	405046	188198	1	1	145027	163331	600692	528297	331211	236790	1630484	1.89835e+06	5.44619	204.189	C15 H24	CPD-8732
686	PYRIDOXINE	pyridoxine	pyridoxal 5'-phosphate salvage I // pyridoxal 5'-phosphate salvage II (plants)	a vitamin B6	21034388	22546818	21225422	899950	12889874	21337670	19387912	4.27207e+06	2254874	15455167	11882630	16358023	11156418	11653807	11891910	30877188	22596386	20261694	15650789	12255113	13067572	7.59177e+06	18602984	17923366	14194338	1.7804	169.072	C8 H11 N O3	PYRIDOXINE
687	FORMYL-COA	formyl-CoA	oxalate degradation VI	a coenzyme A-activated compound	707383	436752	774458	737100	942875	704347	778858	811233	924770	632160	970690	716261	1.40278e+06	712668	871065	734881	683757	690787	640296	849489	591874	788034	792192	897667	816814	18.89	791.076	C22 H32 N7 O17 P3 S	FORMYL-COA
688	CPD-10546	methyl (indol-3-yl)acetate	methyl indole-3-acetate interconversion // methyl indole-3-acetate interconversion	an auxin // an indole derivative	118140	455901	648985	3439403	4.11337e+06	2.89073e+06	3.15934e+06	4.01478e+06	3.81137e+06	2.26848e+06	2.91029e+06	507269	3.58806e+06	2.81626e+06	2.30986e+06	1.67202e+06	1.28727e+06	1	1.26121e+06	1.25433e+06	936608	2.83396e+06	2.3448e+06	966046	137315	4.01458	189.08	C11 H11 N O2	CPD-10546
689	CPD-8681	9,10-epoxy-10,12Z-octadecadienoate	ceramide degradation // fatty acid &alpha;-oxidation I // acyl-[acyl-carrier protein] thioesterase pathway // phospholipases // triacylglycerol degradation // methyl ketone biosynthesis (engineered) // alkane oxidation // 9-lipoxygenase and 9-allene oxide synthase pathway // superpathway of lipoxygenase	an epoxy fatty acid	1	1	49611012	57658004	162984928	2.08649e+06	496986	298733	1	1	1	208730	41589936	247416	589682	189870	286013	489199	1	270641	944456	565147	590124	723404	49015468	6.94947	293.211	C18 H29 O3	CPD-8681
690	CPD-3343	isoformononetin	isoflavonoid biosynthesis I	an isoflavone	310420	271314	477477	312257	797830	516775	372669	553646	529683	1	526126	502708	530829	112518	411452	615548	705905	461828	590768	570154	481081	546312	376750	310178	486176	5.74625	268.075	C16 H12 O4	CPD-3343
691	CPD-15006	1-O-vanilloyl-beta-D-glucose	delphinidin diglucoside biosynthesis (acyl-glucose dependent) // pelargonidin diglucoside biosynthesis (acyl-glucose dependent) // cyanidin diglucoside biosynthesis (acyl-glucose dependent)	a phenylpropanoid	3168033	2.4907e+06	1.71158e+06	202967	2926131	1.55553e+06	643204	2.03389e+06	1	983864	1	933359	1	1	1.27013e+06	1	1	1671705	1	1.86666e+06	988063	951688	1	532738	177649	1.26	330.097	C14 H18 O9	CPD-15006
692	CHOLINE	choline	choline biosynthesis I // choline biosynthesis II // phospholipases // phosphatidate metabolism, as a signaling molecule // choline biosynthesis III // superpathway of choline biosynthesis // choline degradation I // sinapate ester biosynthesis // phosphatidylcholine biosynthesis I // superpathway of phospholipid biosynthesis II (plants) // glycine betaine biosynthesis III (plants)	a quaternary amine	201682560	163655424	139258096	54817588	189644032	134644128	159325744	171774272	175508768	141894864	3.55643e+06	16847736	6742115	2.06241e+06	18555084	10763820	13094909	23566028	25473908	25349168	17074504	7.78444e+06	826931	1	1	1.14	104.109	C5 H14 N O	CHOLINE
693	CPD-16599	avenacin A-2	avenacin A-2 biosynthesis // superpathway of avenacin A biosynthesis	a triterpenoid	1	1	1	1	774177	416611	406651	364396	1.04878e+06	293742	168497	434269	107466	274111	568668	192375	153488	355071	286977	317494	245802	1	1	1	1	5.36	1064.54	C54 H80 O21	CPD-16599
694	CPD-14978	quercetin 3-O-(6"-O-p-coumaroyl)-glucoside	flavonol glucosylation I // flavonol acylglucoside biosynthesis III - quercetin derivatives	a flavonol derivative	2.47757e+06	648514	542497	263222	128075	148264	138325	312155	146501	158672	86144.6	255004	131791	129135	139573	338570	324747	335671	353698	305185	257037	273897	1	1	142356	15.6874	610.147	C30 H26 O14	CPD-14978
695	CPD-4402	(6aR,11aR)-3,9-dihydroxypterocarpan	(-)-glycinol biosynthesis // phaseollin biosynthesis // superpathway of pterocarpan biosynthesis (via daidzein)	a small molecule	1.3195e+06	870827	384755	125035	1	383385	1	1	145865	732181	90337.9	1.12895e+06	123628	80171.2	844563	1	1.43782e+06	1	231161	1.09808e+06	193629	467871	447624	674023	141803	3.9625	256.076	C15 H12 O4	CPD-4402
696	CPD-19444	(10bR,4aS)-oxomaritinamine	<i>Amaryllidacea</i> alkaloids biosynthesis	oxomaritinamine	1	684938	715237	312011	689808	521199	186012	456833	433894	527252	279545	2198835	329481	2.87448e+06	574707	2018479	1	2.15173e+06	718461	1.47588e+06	335390	554214	531718	497132	547733	3.82826	273.135	C16 H19 N O3	CPD-19444
697	CPDQT-29	8-(methylsulfanyl)-2-oxooctanoate	Organic Nitrogen Assimilation // dimethylsulfoniopropanoate biosynthesis I (Wollastonia) // L-asparagine degradation II // L-homomethionine biosynthesis // aliphatic glucosinolate biosynthesis, side chain elongation cycle	an &omega;-(methylsulfanyl)-2-oxoalkanoate	1.57224e+06	1.32669e+06	1.47191e+06	1.50248e+06	1.16327e+06	725608	923356	988784	682895	156870	1.78454e+06	649492	224876	3.46944e+06	611361	1.19556e+06	1.91628e+06	1	3.2446e+06	607459	15670010	1	409557	1	11504099	2.905	203.078	C9 H15 O3 S	CPDQT-29
698	MPBQ	2-methyl-6-phytyl-1,4-benzoquinol	vitamin E biosynthesis (tocopherols)	a quinol	1	691636	1	1	1.27539e+06	695613	422456	873013	3.07646e+06	2.93803e+06	3.20736e+06	2863113	3.21428e+06	1	1	1	13319838	1	1	4391493	5.04983e+06	1	1.18948e+06	7500479	1	13.4733	402.349	C27 H46 O2	MPBQ
699	CPD-8656	cyclo-dopa 5-O-glucoside	betacyanin biosynthesis // amaranthin biosynthesis // superpathway of betalain biosynthesis	an alkaloid	952843	864356	593060	517666	1.06451e+06	1.00389e+06	801995	868165	692167	452998	130279	1.04327e+06	1.08086e+06	261931	574705	1.10606e+06	1.31308e+06	1.94652e+06	1120014	269095	712316	278663	212345	288944	1155598	4.5376	356.1	C15 H18 N O9	CPD-8656
700	CPD-15284	cyanidin 3-O-(6"-O-malyl-beta-D-glucoside)	anthocyanidin 3-malylglucoside biosynthesis (acyl-glucose dependent) // anthocyanin biosynthesis	an anthocyanidin-3-<i>O</i>-(6-<i>O</i>-malonyl-&beta;-D-glucoside)	124275	111109	104076	121505	1	1	1	1	171588	205903	1	154809	1	230182	352361	163740	165816	233498	224743	507006	313997	316500	304746	379323	125274	18.81	562.092	C25 H22 O15	CPD-15284
701	CPD-9626	1,6,7,8-tetrahydroxy-2-methylanthraquinone	robustaquinone biosynthesis	a small molecule	568454	438417	681701	198611	800302	1.16434e+06	1.01794e+06	1.82143e+06	667728	540325	411810	535652	442856	388257	373835	895864	541180	853067	760246	699185	488356	504566	484898	539967	540314	4.6564	285.038	C15 H9 O6	CPD-9626
702	CPD-10667	taraxerol	mangrove triterpenoid biosynthesis	a triterpenoid	2.06019e+06	237729	225038	2.40589e+06	268917	271871	309869	309524	2626238	2.18375e+06	2.15915e+06	566294	1.07659e+06	606798	3.12102e+06	2.18833e+06	2.47022e+06	2.61201e+06	2.16895e+06	2.93013e+06	2.56316e+06	2519906	2545832	2752513	2.49273e+06	20.4712	426.387	C30 H50 O	CPD-10667
703	CPD-12898	(E,E)-farnesylacetone	0	a terpenoid derivative	1	1	1	1	1	966706	870049	214682	5.13054e+06	1219183	5226812	6574514	2.41249e+06	1.92144e+06	7546406	6825193	3.3528e+06	1	4.68415e+06	3.07464e+06	4248743	7347393	6548232	1.61086e+06	9908218	12.2321	262.231	C18 H30 O	CPD-12898
704	CPD-9787	demecolcine	colchicine biosynthesis	an alkaloid	1.77439e+06	1	1210928	183321	1.41366e+06	636160	1475983	1	1	3253304	1	3.95008e+06	2191177	2.59457e+06	3.10803e+06	2.77359e+06	4664718	1	2.46423e+06	1.51717e+06	2957477	4036885	3.60644e+06	3.27516e+06	3913282	4.3	372.181	C21 H26 N O5	CPD-9787
705	CPD-7050	2,4-pyridinedicarboxylate	0	a small molecule	280485	237767	226774	1	1	703012	1	1	827768	1	1	1	1	1.64437e+06	1.62553e+06	1.71892e+06	894829	84747.2	1	456944	1.63978e+06	651744	1.58777e+06	1	1	0.53	165.007	C7 H3 N O4	CPD-7050
706	CPD0-1898	UDP-6-deoxy-alpha-D-galactose	0	a small molecule	1	1	1	1	1	1	78389.9	197269	266859	138875	1	309424	217083	121469	180063	1	102113	1	209027	1	169838	352610	206452	330901	368083	7.47	548.044	C15 H22 N2 O16 P2	CPD0-1898
707	CPD-8678	9(S)-HPOTE	ceramide degradation // fatty acid &alpha;-oxidation I // acyl-[acyl-carrier protein] thioesterase pathway // phospholipases // triacylglycerol degradation // methyl ketone biosynthesis (engineered) // alkane oxidation // vernolate biosynthesis III // 9-lipoxygenase and 9-hydroperoxide lyase pathway // 9-lipoxygenase and 9-allene oxide synthase pathway // divinyl ether biosynthesis I // superpath…	a hydroperoxy octadecatrienoate	3.68117e+06	1	3981367	3.77304e+06	4602285	1	1	4.67551e+06	585522	218646	159641	241299	157279	5.8714e+06	196387	524955	530524	9859364	595851	421224	3856627	5245368	5272736	4.77536e+06	8961555	6.505	309.206	C18 H29 O4	CPD-8678
708	CPD-14425	(2E,7Z,10Z,13Z,16Z,19Z)-docosahexaenoyl-CoA	docosahexaenoate biosynthesis I (lower eukaryotes)	a small molecule	242336	248334	218083	251400	229298	372761	305346	342715	285465	326287	267577	315756	1	204680	1	196384	276685	170998	288922	1	121727	208211	203174	147651	253276	26.41	1073.31	C43 H62 N7 O17 P3 S	CPD-14425
709	N-ACETYL-D-GLUCOSAMINE-1-P	N-acetyl-alpha-D-glucosamine 1-phosphate	UDP-<i>N</i>-acetyl-D-glucosamine biosynthesis II	an <i>N</i>-acetyl-&alpha;-D-hexosamine 1-phosphate	140678	132146	126310	126874	140203	120111	152199	160798	179483	153034	194140	281997	147963	158755	256664	1	1	241609	450022	269541	248548	282285	220165	302458	226078	1.27522	299.039	C8 H14 N O9 P	N-ACETYL-D-GLUCOSAMINE-1-P
710	CPD-10894	quercetin 3, 3', 4', 7-tetrasulfate	quercetin sulfate biosynthesis // superpathway of flavones and derivatives biosynthesis // flavonol glucosylation I	a flavonol derivative	904311	745500	758459	608727	609144	499904	567912	503270	322668	432723	1	487007	197812	388056	492175	795730	186228	1130475	73192.3	201839	291728	490737	460418	589829	504405	2.5125	617.846	C15 H6 O19 S4	CPD-10894
711	PHENYLHYDANTOIN	D-phenylhydantoin	0	a small molecule	325961	857348	14507396	645374	11041682	10234170	8961845	4827063	9411569	6.71137e+06	1	7171571	10356979	1	1	285431	226534	381145	1	105909	132014	210944	89261.2	1	312793	4.158	176.058	C9 H8 N2 O2	PHENYLHYDANTOIN
712	CPD-13636	9,10-epoxy-12-cis-octadecenoate	ceramide degradation // fatty acid &alpha;-oxidation I // acyl-[acyl-carrier protein] thioesterase pathway // phospholipases // triacylglycerol degradation // methyl ketone biosynthesis (engineered) // alkane oxidation	an epoxy fatty acid	1	1	1	1	1	1	1	1	510318	578632	409336	482652	1	1	346728	1.95239e+06	899315	2442389	2.17236e+06	1512903	1.58807e+06	1.10074e+06	718144	1.12826e+06	1	1.64	295.227	C18 H31 O3	CPD-13636
713	CPD0-1035	N2-hydroxyguanosine 5'-monophosphate	0	a small molecule	1	191056	111120	1	244911	258814	273378	294472	1	202093	149361	1.52817e+06	1	113101	234739	1.51348e+06	2.02711e+06	1.71494e+06	221599	1.28056e+06	1254145	1.77897e+06	1.9152e+06	1825218	2.07337e+06	4.29191	377.035	C10 H12 N5 O9 P	CPD0-1035
714	CPD-4204	trans-zeatin riboside diphosphate	<i>trans</i>-zeatin biosynthesis	a small molecule	549511	210480	400649	1	221346	724597	852982	1.38629e+06	1.44175e+06	1.19881e+06	890874	1.77471e+06	1.3177e+06	1.0441e+06	1.32797e+06	1	908536	1	1.14513e+06	463462	949504	1	1	1	1.88597e+06	7.48	508.072	C15 H20 N5 O11 P2	CPD-4204
715	MONOTRANS-CIS-DECAPRENYL-GROUP	mono-trans, poly-cis-decaprenyl group	0	a polyprenol group	1	1	1	1	1	122502	117581	234162	116678	158731	159582	165629	290984	250514	221883	303233	212178	208833	235959	320935	318760	166707	304123	1	119963	27.03	682.643	C50 H82	MONOTRANS-CIS-DECAPRENYL-GROUP
716	CPD-13576	2-(2-carboxy-4-methylthiazol-5-yl)ethyl phosphate	0	a thiazole	881727	750250	688218	754619	760037	630912	822942	857517	959754	81475.2	523726	785264	745894	3.13385e+06	394072	1.30955e+06	773978	1248695	142114	994775	639628	709880	451147	639230	647878	2.534	263.973	C7 H7 N O6 P S	CPD-13576
717	1-KESTOTRIOSE	1-kestotriose	fructan degradation // fructan biosynthesis	an inulin	470191	519368	429228	1	420854	152760	201547	246339	1	1	220606	190797	315440	254383	1	260090	263717	262049	1	310135	298232	278955	1	1	232591	20.4456	504.177	C18 H32 O16	1-KESTOTRIOSE
718	CPD-9247	cis-vaccenate	<i>cis</i>-vaccenate biosynthesis // ceramide degradation // fatty acid &alpha;-oxidation I // acyl-[acyl-carrier protein] thioesterase pathway // phospholipases // triacylglycerol degradation // methyl ketone biosynthesis (engineered) // alkane oxidation // wax esters biosynthesis II // terminal olefins biosynthesis I	a vaccenate	1	1	3306895	3698482	5183346	4287243	1	6.77805e+06	4.00497e+06	2558366	3480749	4.29153e+06	3.42706e+06	4058586	1.24126e+06	6.55481e+06	5377548	806920	6240489	1.55391e+06	743944	1336401	1.2705e+06	1.27923e+06	1	17.7814	281.252	C18 H33 O2	CPD-9247
719	CPD1F-130	zeaxanthin	zeaxanthin biosynthesis // astaxanthin biosynthesis (bacteria, fungi, algae) // crocetin biosynthesis // violaxanthin, antheraxanthin and zeaxanthin interconversion // superpathway of carotenoid biosynthesis in plants // carotenoid cleavage	a xanthophyll	16180209	16492810	15033051	9174960	1	3.21033e+06	3.18378e+06	3.88235e+06	1	1	28547840	8827318	16206012	8820880	3.88281e+06	3514837	351866	710696	236616	1.6595e+06	239437	282860	266768	182618	1	12.9952	568.426	C40 H56 O2	CPD1F-130
720	2-OXOBUTANOATE	2-oxobutanoate	L-methionine degradation II // ophthalmate biosynthesis // homocysteine and cysteine interconversion // aliphatic glucosinolate biosynthesis, side chain elongation cycle // Organic Nitrogen Assimilation // dimethylsulfoniopropanoate biosynthesis I (Wollastonia) // L-asparagine degradation II // L-homomethionine biosynthesis // L-isoleucine biosynthesis I (from threonine) // superpathway of isoleu…	a 2-oxo carboxylate	349806	1	1.03313e+06	1	238496	1	132039	1	504077	1	1	929403	1	1	1.02966e+06	665884	1.02082e+06	1	792912	358027	316346	123979	307189	63005.1	1	1.69133	101.025	C4 H5 O3	2-OXOBUTANOATE
721	CPD0-1255	10-methyl-5,6,7,8-tetrahydropteroylglutamate	0	a tetrahydrofolate derivative	1.06961e+06	814097	714636	534959	1.00172e+06	2.08464e+06	3.02877e+06	3.36081e+06	1.14718e+06	877606	734544	1.20721e+06	475969	891136	1.38121e+06	1.78411e+06	1.25554e+06	1.20661e+06	1.77741e+06	1.2341e+06	765585	1.45798e+06	1.12163e+06	1365256	4.00331e+06	6.4288	457.171	C20 H23 N7 O6	CPD0-1255
722	CPD-4863	N,N-dihydroxy-L-valine	linamarin biosynthesis // superpathway of linamarin and lotaustralin biosynthesis	a small molecule	6790138	3.14079e+06	4.6469e+06	4.43856e+06	5048945	5370543	4.81758e+06	10611044	2.87503e+06	7126077	2440798	2545256	1.33013e+06	1.73673e+06	2.21273e+06	3.15125e+06	4142713	4.45454e+06	4.0499e+06	2.9797e+06	2801456	2249999	2.33712e+06	2461510	2.0479e+06	1.706	148.061	C5 H10 N O4	CPD-4863
723	CPD-14892	ergosta-7,25(27)-dienol	sphingolipid biosynthesis (plants) // ergosterol biosynthesis II // superpathway of ergosterol biosynthesis II	a sterol	713306	729202	733077	797830	980825	1	1	1	1	1	1	1	9373201	6.07831e+06	6846775	5.17562e+06	5.55021e+06	5.79599e+06	4.8502e+06	6083542	5252570	5074687	1	5567878	1	20.1337	398.355	C28 H46 O	CPD-14892
724	CPD-8232	(-)-beta-elemene	&beta;-caryophyllene biosynthesis	a sesquiterpenoid	4770670	3.95063e+06	3.30021e+06	3.14313e+06	3.5297e+06	3.66427e+06	3.30916e+06	3837965	1.94055e+06	1	121061	1	184570	405046	188198	1	1	145027	163331	600692	528297	331211	236790	1630484	1.89835e+06	5.44619	204.189	C15 H24	CPD-8232
725	CPD-8668	picrocrocin	crocetin biosynthesis	an apocarotenoid // a D-glucoside	3.26936e+06	198717	159504	297078	488006	191827	2.84298e+06	1.14596e+06	1.18537e+06	839476	504211	531948	396499	457459	925467	982185	182247	205601	884741	120115	155172	117212	316735	397025	2.72768e+06	9.8676	330.169	C16 H26 O7	CPD-8668
726	CPD0-2461	isoguanine	0	a modified nucleobase // a nucleic acid component	6733711	20657820	20505856	19024482	9424312	7.84737e+06	6218744	5.4876e+06	8655706	17081744	15231490	15348323	2.88417e+06	611887	4.42678e+06	948226	680640	1	761225	1	684651	607568	687468	643874	725284	1.32	151.05	C5 H5 N5 O	CPD0-2461
727	CPD-14842	2,4-dinitrobenzenesulfonyl chloride	0	a C-nitro compound	1	1	4.03027e+06	4445615	2.9437e+06	3.28486e+06	3.72975e+06	3.44876e+06	4.07307e+06	3844217	3955726	2857924	4.39472e+06	4202981	3045908	773738	745873	377846	701320	805898	3.40861e+06	3202781	3.49982e+06	2965905	3021747	1.04	265.943	C6 H3 Cl N2 O6 S	CPD-14842
728	CPD-3724	uridine 3'-monophosphate	0	a ribonucleoside 3'-phosphate // a pyrimidine	1	1	1	1	1	1	1	1	1	1	1	105519	1	1	1	239451	154457	156735	201868	188776	206651	1	1	183933	1	7.11	322.02	C9 H11 N2 O9 P	CPD-3724
729	CPD-6223	gibberellin A46	0	a gibberellin	189368	220298	702563	756289	319270	906701	689623	95813.4	1	166941	122281	209412	183818	360340	128838	333187	125594	1	346801	1	178570	191009	345195	345835	437030	4.19227	375.142	C20 H23 O7	CPD-6223
730	CPD-8708	levopimaric acid	levopimaric acid biosynthesis // superpathway of diterpene resin acids biosynthesis	a diterpenoid // an organic acid	2020489	2.30187e+06	2.19879e+06	2.21439e+06	2.79332e+06	2.89793e+06	2.68126e+06	1	1	1	2593970	3035193	2.05288e+06	480996	1	1.43228e+06	1.01638e+06	212358	4.35878e+06	2.34915e+06	4.70161e+06	1.17766e+06	2.52848e+06	1.58576e+06	2670921	7.20619	301.215	C20 H29 O2	CPD-8708
731	CPD-15377	aldehydo-D-xylose	ceramide degradation	D-xylose	3.08771e+06	2633436	2.46515e+06	1.60018e+06	598701	93993.3	524330	808474	176096	764528	1	364365	468284	831831	125247	2.34082e+06	398973	1.22223e+06	1.2731e+06	1.8161e+06	1.82849e+06	572619	1504852	1.42727e+06	1.47526e+06	2.02125	150.053	C5 H10 O5	CPD-15377
732	CPD-8937	cinnamoylserotonin	hydroxycinnamic acid serotonin amides biosynthesis	an amide	1	1	1	1	1	15557149	1	1	20445460	13579813	14249809	32803392	25032868	19462726	24610704	10166892	1	244277	13994562	1	92454.9	184232	112516	154344	1	11.46	306.137	C19 H18 N2 O2	CPD-8937
733	CPD-8243	(-)-alpha-cuprenene	0	a sesquiterpenoid	4770670	3.95063e+06	3.30021e+06	3.14313e+06	3.5297e+06	3.66427e+06	3.30916e+06	3837965	1.94055e+06	1	121061	1	184570	405046	188198	1	1	145027	163331	600692	528297	331211	236790	1630484	1.89835e+06	5.44619	204.189	C15 H24	CPD-8243
734	4-CYTIDINE-5-DIPHOSPHO-2-C	4-(cytidine 5'-diphospho)-2-C-methyl-D-erythritol	methylerythritol phosphate pathway I // taxadiene biosynthesis (engineered) // superpathway of ergosterol biosynthesis II // superpathway of geranylgeranyl diphosphate biosynthesis II (via MEP) // isoprene biosynthesis I // methylerythritol phosphate pathway II	a CDP-sugar	1	1	1	1	1	1	1	1	1	144072	321115	1	604014	311728	385017	274205	290028	1	249702	413723	294473	282144	1	312409	1	18.94	519.066	C14 H23 N3 O14 P2	4-CYTIDINE-5-DIPHOSPHO-2-C
735	CPD-9870	2-methoxy-6-all trans-nonaprenyl-1,4-benzoquinol	ubiquinol-9 biosynthesis (eukaryotic)	a 2-methoxy-6-<i>all-trans</i>-polyprenyl-1,4-benzoquinol	343695	241395	343481	406096	486140	373201	395254	418886	1	232248	1	272087	1	291652	316902	207210	242513	253825	205229	270118	191968	209169	1	246868	427309	22.8029	752.608	C52 H80 O3	CPD-9870
736	CPD-14813	6-O-methyl-N-deacetylisoipecoside aglycon	emetine biosynthesis	an alkaloid	3.28291e+06	1	2.32419e+06	111384	3.73256e+06	1.03162e+06	1.91897e+06	14497811	1	1	854345	1	2055769	1	1.60041e+06	1.21235e+06	503782	1	1.02188e+06	959294	887179	1.1256e+06	2.14226e+06	204561	1	6.38	376.175	C20 H26 N O6	CPD-14813
737	CYSTAMINE	cystamine	0	a small molecule	1	1	1	373524	211678	272575	202842	1.29651e+06	375607	275901	199197	274908	1	375358	256183	183289	125842	108120	460417	774536	375371	792993	138968	92171.6	581199	2.03143	154.06	C4 H14 N2 S2	CYSTAMINE
738	CPD-9329	8-methyl-6-nonenoate	ceramide degradation // acyl-[acyl-carrier protein] thioesterase pathway // phospholipases // triacylglycerol degradation // acyl-CoA hydrolysis // fatty acid &alpha;-oxidation I // fatty acid &beta;-oxidation II (peroxisome) // superpathway of glyoxylate cycle and fatty acid degradation // methyl ketone biosynthesis (engineered) // alkane oxidation // capsiconiate biosynthesis // capsaicin biosy…	a medium-chain 2,3,4-saturated fatty acid // a methyl-branched fatty acid	574652	653475	692668	1	338256	370691	411969	826347	794118	298704	380973	326153	322857	2674211	104810	2420612	313644	6.82044e+06	8.09393e+06	2.63525e+06	393444	5.91255e+06	310765	405337	6780101	5.13	169.125	C10 H17 O2	CPD-9329
739	CPD-8079	1-18:1-2-16:3-monogalactosyldiacylglycerol	triacylglycerol biosynthesis (Chlamydomonas) // galactolipid biosynthesis I // arachidonate biosynthesis I (6-desaturase, lower eukaryotes) // icosapentaenoate biosynthesis I (lower eukaryotes) // docosahexaenoate biosynthesis I (lower eukaryotes) // linoleate biosynthesis I (plants) // hydroxylated fatty acid biosynthesis (plants) // glycolipid desaturation	monogalactosyldiacylglycerol-34:4	370781	403719	338717	413222	16031464	14496412	15389929	1	493705	312000	3390368	2.68169e+06	4424963	604942	2.7816e+06	2.03192e+06	915774	789523	717678	2.75316e+06	1.87806e+06	616402	571100	592486	1	19.3817	750.524	C43 H74 O10	CPD-8079
740	CPD-8682	9,10-epoxy-10,12Z,15Z-octadecatrienoate	9-lipoxygenase and 9-allene oxide synthase pathway // superpathway of lipoxygenase	a small molecule	1	1	1	1	1	1	1	1720533	636807	266189	1	5.41802e+06	5108366	6.45772e+06	7273006	8645502	7.06248e+06	10132186	7.59648e+06	7.09982e+06	3.9774e+06	5.52436e+06	5329507	4.83095e+06	785065	7.68471	291.193	C18 H27 O3	CPD-8682
741	2-UNDECANONE	2-undecanone	2-methylketone biosynthesis	a small molecule	4.14789e+06	6276355	4821499	876610	2.73679e+06	1	1	1	5.78798e+06	1	2.35315e+06	1	2.64473e+06	3187930	1	3.14745e+06	3666134	7.9764e+06	3324088	5.17537e+06	1.50978e+06	1	1	2.49025e+06	1	6.64375	170.165	C11 H22 O	2-UNDECANONE
742	CPD-10529	3,6,7,3'-tetramethylquercetagetin	polymethylated quercetin glucoside biosynthesis II - quercetagetin series (Chrysosplenium) // superpathway of polymethylated quercetin/quercetagetin glucoside biosynthesis (Chrysosplenium) // flavonol glucosylation I	a flavonol derivative	342682	405287	225662	179118	1	342514	425980	558253	1	121208	376489	432018	153415	224148	384873	489306	700871	1	515707	1	480781	420675	472944	335651	292307	1.31	374.101	C19 H18 O8	CPD-10529
743	CPD-15837	beta-tocotrienol	vitamin E biosynthesis (tocotrienols) // cuticular wax biosynthesis	a tocotrienol	1	1	1	1	1	1	1	1	1	1	1	3.35493e+06	1658069	1.64972e+06	1.60829e+06	1.7334e+06	1.64893e+06	1.6028e+06	1.7141e+06	1.51498e+06	1.53232e+06	1.72646e+06	1.62466e+06	1	1	21.36	410.318	C28 H42 O2	CPD-15837
744	CPD-16611	oryzalexin E	oryzalexin D and E biosynthesis	an oryzalexin // a diterpenoid	1	1	1	1	1	4503922	1872327	1	3.51343e+06	1.53181e+06	3776091	4519655	5400003	3.83506e+06	3.29137e+06	3.96811e+06	3.48755e+06	3.67365e+06	3153481	3.17845e+06	4317841	4479744	4.48872e+06	3.31068e+06	1	15.2672	304.24	C20 H32 O2	CPD-16611
745	L-2-AMINOHEXANOATE	L-norleucine	0	a small molecule	41288256	37853772	33789112	1	1	1	1	1	1	52939068	40209500	1	1	735300	1	14351874	23099474	35442752	1	13997128	19114480	7404637	12658153	11005144	15387953	1.3	131.094	C6 H13 N O2	L-2-AMINOHEXANOATE
746	CPD-4886	(4S)-limonene	trichome monoterpenes biosynthesis // menthol biosynthesis // (4<i>R</i>)-carvone biosynthesis // perillyl aldehyde biosynthesis	limonene	506993	1	679675	147502	1.06228e+06	948537	768207	1	202050	208661	132820	191709	205815	172693	1	188965	146400	387604	124456	149193	94822.3	181856	1	158903	189434	6.22476	136.125	C10 H16	CPD-4886
747	CPD-9499	3,5-dimethoxyphenol	1,3,5-trimethoxybenzene biosynthesis	a small molecule	1	256966	510387	1	248127	303268	1	461839	1	316863	479882	752570	857716	651629	497478	1.07324e+06	816540	856269	888186	955964	574685	551799	826221	784143	700576	1.89429	154.062	C8 H10 O3	CPD-9499
748	CPD-9472	gypsogenin-28-beta-D-glucoside	saponin biosynthesis III	a triterpenoid	1	1	1	1	1	1	1	1	365624	1	517810	643399	714488	1	386643	315069	182922	879459	1	346256	191307	1	1	333719	268487	11.9	632.393	C36 H56 O9	CPD-9472
749	CPD-13922	(-)-9beta-pimara-7,15-dien-19-al	momilactone A biosynthesis	a diterpenoid	1	1	1	1	1	1	9732917	1	19632946	7.88157e+06	26060572	26927498	29803148	3.01452e+06	3871429	3.70634e+06	3.77704e+06	3.60954e+06	3.77961e+06	3.93544e+06	3.98817e+06	4352995	3.77713e+06	1	1	15.3438	286.229	C20 H30 O	CPD-13922
750	BUTYRYL-COA	butanoyl-CoA	sphingolipid biosynthesis (plants) // phosphatidylcholine acyl editing // triacylglycerol biosynthesis (Chlamydomonas) // methyl ketone biosynthesis (engineered) // fatty acid &beta;-oxidation II (peroxisome) // superpathway of glyoxylate cycle and fatty acid degradation // acyl-CoA hydrolysis	a short-chain 2,3,4-saturated fatty acyl CoA	1	1	1	1	1	1	294542	330542	1	409404	1	549692	1.10375e+06	660160	724490	674096	667042	672308	535981	652624	472810	509468	474931	548781	290161	18.84	833.119	C25 H38 N7 O17 P3 S	BUTYRYL-COA
751	CYCLOEUCALENOL	cycloeucalenol	phytosterol biosynthesis (plants)	a small molecule	2.06019e+06	237729	225038	2.40589e+06	268917	271871	309869	309524	2626238	2.18375e+06	2.15915e+06	566294	1.07659e+06	606798	3.12102e+06	2.18833e+06	2.47022e+06	2.61201e+06	2.16895e+06	2.93013e+06	2.56316e+06	2519906	2545832	2752513	2.49273e+06	20.4712	426.387	C30 H50 O	CYCLOEUCALENOL
752	CPD0-1370	alpha-(2,6-anhydro-3-deoxy-D-arabino-heptulopyranosid)onate 7-phosphate	0	a carbohydrate derivative	1	118932	120583	212338	368948	151951	169788	399795	1	164559	116863	435583	196430	239105	482846	432200	98372.1	264094	449612	190412	456703	336233	102019	1	1	2.74714	269.01	C7 H10 O9 P	CPD0-1370
753	CPD3O-4151	4-tyrosol	salidroside biosynthesis	an aromatic compound	783914	1	229796	237012	636529	224824	1	989811	1	77469880	65062300	1	1	48174672	1	169103984	1	1	109901912	118881736	135161136	1	114663712	109628912	106442368	2.0525	138.066	C8 H10 O2	CPD3O-4151
754	L-GLUTAMATE_GAMMA-SEMIALDEHYDE	L-glutamate-5-semialdehyde	Organic Nitrogen Assimilation // L-arginine degradation VI (arginase 2 pathway) // L-<i>N<sup>&delta;</sup></i>-acetylornithine biosynthesis // L-citrulline biosynthesis // superpathway of L-citrulline metabolism // L-ornithine biosynthesis II // L-proline biosynthesis III // L-arginine degradation I (arginase pathway) // L-proline degradation	a non-proteinogenic &alpha;-amino acid	1	1	215419	939040	408687	2.10044e+06	2412305	682076	2468525	1.80091e+06	1.27865e+06	1.92438e+06	1.01068e+06	1.39589e+06	1.37895e+06	3.19941e+06	2998571	2.65898e+06	5247899	2.45616e+06	4.23601e+06	3590045	3.69399e+06	4.25298e+06	4493931	1.75	131.058	C5 H9 N O3	L-GLUTAMATE_GAMMA-SEMIALDEHYDE
755	CPD-15634	carthamidin-7-methyl ether	0	a methoxyflavone // a trihydroxyflavone	626225	821222	349207	344660	823933	589719	469368	1	256866	300781	454816	1	684087	187143	310585	544122	437480	657982	646913	612734	261209	180818	418490	222416	1	3.19318	302.08	C16 H14 O6	CPD-15634
756	CPD-14984	quercetin 3-O-(3',6"-O-di-p-coumaroyl)-glucoside	flavonol acylglucoside biosynthesis III - quercetin derivatives // flavonol glucosylation I	a flavonol derivative	1.43675e+06	1.34232e+06	1.28435e+06	1.19096e+06	1.23276e+06	1.31429e+06	1.28316e+06	1.28775e+06	1.29521e+06	1.25528e+06	1.26e+06	199583	236536	1.18424e+06	159982	1	1	1	144707	1	124724	476304	252347	369418	1.26721e+06	19.5857	756.176	C39 H32 O16	CPD-14984
757	CPD-15631	apigenin-7,4'-dimethyl ether	salvigenin biosynthesis	a methoxyflavone // a monohydroxyflavone	29770698	24177756	10547388	1	64837928	9623885	988194	6800452	3.18794e+06	13809376	19033964	44356652	11197252	6897442	2.47484e+06	55367160	3.7626e+06	1670110	54699532	48981148	2531871	45123656	751469	1.00599e+06	2.03802e+06	6.09125	298.083	C17 H14 O5	CPD-15631
758	CPD-6441	methyl benzoate	volatile benzenoid biosynthesis I (ester formation)	an aromatic compound	1	2.33794e+06	2671660	1.58303e+06	1.9338e+06	1.41283e+06	891278	1	1	1	1	1	1.79682e+06	1	1	1	1	1	1	1	655796	174560	418029	1.23798e+06	686999	1.63	136.051	C8 H8 O2	CPD-6441
759	CPD-14650	(2E,4E,6E)-7-hydroxy-4-methylhepta-2,4,6-trienal	5-deoxystrigol biosynthesis // ceramide degradation	an apocarotenoid // an aldehyde	783914	1	229796	237012	636529	224824	1	989811	1	77469880	65062300	1	1	48174672	1	169103984	1	1	109901912	118881736	135161136	1	114663712	109628912	106442368	2.0525	138.066	C8 H10 O2	CPD-14650
760	CPD-17624	omega-carboxy-(9Z)-octadec-9-enoyl-CoA	suberin monomers biosynthesis // methyl ketone biosynthesis (engineered) // sphingolipid biosynthesis (plants) // phosphatidylcholine acyl editing // triacylglycerol biosynthesis (Chlamydomonas)	an acyl-CoA	334102	337855	289416	344610	295282	458168	376700	398376	353795	379004	318590	388396	1	220506	1	194799	220237	140542	303244	1	75425.1	153751	138368	94753.3	307984	26.41	1056.3	C39 H61 N7 O19 P3 S	CPD-17624
761	CPD-14735	2-phenylethyl 6-O-beta-D-xylopyranosyl-beta-D-glucopyranoside	tea aroma glycosidic precursor bioactivation	a disaccharide	425174	1	490766	311089	366344	384662	618763	792610	1	1	1	1	6.08816e+06	11379950	11102960	18374636	12651744	18028656	20156610	13865656	7.63273e+06	15799448	11750206	13085987	1	7.57474	416.167	C19 H28 O10	CPD-14735
762	CPD-9888	(+)-heliannuol K	heliannuol and heliespirone biosynthesis	a sesquiterpenoid	1	1	518994	2488273	575159	687204	1.03776e+06	1	1	485503	379916	434937	1	345011	396890	1.4708e+06	1.31543e+06	1.23891e+06	1.33052e+06	693854	928342	754570	534124	301224	333924	4.6375	248.141	C15 H20 O3	CPD-9888
763	CPD-8046	D-pinitol	pinitol biosynthesis I // phosphate acquisition // pinitol biosynthesis II // galactosylcyclitol biosynthesis	a methylated inositol	475125	222102	441318	543586	408344	932478	511553	622139	863257	266266	839755	406895	9302896	993327	638264	5.54608e+06	407157	705870	11276428	9836998	621690	7304018	9450353	10130752	564289	1.66	194.077	C7 H14 O6	CPD-8046
764	ISOCHORISMATE	isochorismate	2-carboxy-1,4-naphthoquinol biosynthesis // superpathway of phylloquinol biosynthesis // salicylate biosynthesis I	a small molecule	84444	1	107675	214643	86810.9	92006.3	411306	99700.4	124020	127845	93692.3	104692	86300.8	97530.6	96095.1	142006	94854.9	147456	165021	98296.9	147501	305141	114653	117863	299841	0.9	224.032	C10 H8 O6	ISOCHORISMATE
765	CPD-7246	N-acetyl-alpha-D-galactosamine 1-phosphate	0	an <i>N</i>-acetyl-&alpha;-D-hexosamine 1-phosphate	140678	132146	126310	126874	140203	120111	152199	160798	179483	153034	194140	281997	147963	158755	256664	1	1	241609	450022	269541	248548	282285	220165	302458	226078	1.27522	299.039	C8 H14 N O9 P	CPD-7246
766	CPD-13611	sphinganine (C20)	phosphate acquisition // ceramide degradation	a D-<i>erythro</i> sphinganine	1	1	1	1	1	1	1	3.16534e+06	4103493	111483	4077882	3.47829e+06	1	3.39997e+06	3.8655e+06	1	3643173	3.70074e+06	1	3.57935e+06	3.12068e+06	1	3239659	3496399	1	19.59	330.33	C20 H44 N O2	CPD-13611
767	CPD-8369	1-linoleoyl-2-palmitoleoyl-sn-glycerol 3-phosphate	phospholipases // choline biosynthesis III // superpathway of choline biosynthesis // phosphatidate metabolism, as a signaling molecule // diacylglycerol and triacylglycerol biosynthesis // phospholipases (Chlamydomonas) // phosphatidate metabolism, as a signaling molecule (Chlamydomonas) // CDP-diacylglycerol biosynthesis II // phosphatidylglycerol biosynthesis I (plastidic) // superpathway of p…	phosphatidate-34:3	1	5855555	1.47203e+06	1.20386e+06	1	1	1	1	4102001	2.04583e+06	3.05471e+06	89669.8	2.40068e+06	265494	211497	208497	407237	201248	442382	128883	146422	300808	261284	334411	1	21.74	668.442	C37 H65 O8 P	CPD-8369
768	CAPSANTHIN	capsanthin	capsanthin and capsorubin biosynthesis	a small molecule	1.79417e+06	1.44429e+06	5393284	16724789	1	1	1	1	1.22305e+06	1.03573e+06	1.00035e+06	964729	1.35062e+06	1.10977e+06	1.18886e+06	961175	985643	1.06055e+06	928279	494451	674730	771099	622365	738894	1	22.882	584.426	C40 H56 O3	CAPSANTHIN
769	EPOXYSQUALENE	(3S)-2,3-epoxy-2,3-dihydrosqualene	(3<i>E</i>)-4,8-dimethylnona-1,3,7-triene biosynthesis II // epoxysqualene biosynthesis // superpathway of ergosterol biosynthesis II // parkeol biosynthesis // lanosterol biosynthesis // cholesterol biosynthesis I // baruol biosynthesis // marneral biosynthesis // thalianol and derivatives biosynthesis // &alpha;-amyrin biosynthesis // lupeol biosynthesis // avenacin A-1 biosynthesis // superpat…	a triterpenoid	2.06019e+06	237729	225038	2.40589e+06	268917	271871	309869	309524	2626238	2.18375e+06	2.15915e+06	566294	1.07659e+06	606798	3.12102e+06	2.18833e+06	2.47022e+06	2.61201e+06	2.16895e+06	2.93013e+06	2.56316e+06	2519906	2545832	2752513	2.49273e+06	20.4712	426.387	C30 H50 O	EPOXYSQUALENE
770	CPD-8241	(+)-beta-chamigrene	0	a sesquiterpenoid	4770670	3.95063e+06	3.30021e+06	3.14313e+06	3.5297e+06	3.66427e+06	3.30916e+06	3837965	1.94055e+06	1	121061	1	184570	405046	188198	1	1	145027	163331	600692	528297	331211	236790	1630484	1.89835e+06	5.44619	204.189	C15 H24	CPD-8241
771	CPD-7073	hesperitin-7-O-beta-D-glucoside	hesperitin glycoside biosynthesis	a flavanone-7-O-&beta;-D-glucoside	1.8077e+06	765017	107286	1	2588710	86674.8	1	626016	126276	91938.3	97149.2	121859	1	1	105044	149932	104305	220424	158903	212327	88352.7	159908	95010.8	158159	148693	2.94238	464.131	C22 H24 O11	CPD-7073
772	44-DIMETHYL-CHOLESTA-812-24-TRIENOL	4,4-dimethyl-cholesta-8,12,24-trienol	sphingolipid biosynthesis (plants)	a &Delta;<sup>14</sup>steroid // a 3&beta;-hydroxysteroid	1	1	8986168	1	1	1014396	1.25492e+06	2.19641e+06	1.31222e+06	1	1	1	1	726446	997209	423455	1	605700	735436	786065	635676	702842	1	1	1	15.6185	410.347	C29 H46 O	44-DIMETHYL-CHOLESTA-812-24-TRIENOL
773	CPD-6301	N-P-tosyl-L-phenylalanyl chloromethyl ketone	0	a small molecule	1	1.95648e+06	1.24516e+06	828149	1.77454e+06	1.30917e+06	1.51906e+06	1450208	260338	1.48105e+06	286130	396739	206137	131553	356548	384249	420114	305316	320111	311779	377916	350125	181365	288493	306682	4.6	351.07	C17 H18 Cl N O3 S	CPD-6301
774	CPD-11377	(+)-alpha-santalene	santalene biosynthesis I // santalene biosynthesis II	a sesquiterpenoid	4770670	3.95063e+06	3.30021e+06	3.14313e+06	3.5297e+06	3.66427e+06	3.30916e+06	3837965	1.94055e+06	1	121061	1	184570	405046	188198	1	1	145027	163331	600692	528297	331211	236790	1630484	1.89835e+06	5.44619	204.189	C15 H24	CPD-11377
775	CPD-8941	cinnamoyltyramine	hydroxycinnamic acid tyramine amides biosynthesis	an amide	6.6703e+06	583930	746755	435686	4886945	4.16447e+06	1454144	5.24466e+06	1	4.78521e+06	1	4.07442e+06	4.54227e+06	261739	412257	3690952	741439	1.23829e+06	673851	818529	2.36469e+06	382160	202474	284211	447107	5.72565	267.126	C17 H17 N O2	CPD-8941
776	CPD-13644	N5-acetyl-L-ornithine	L-<i>N<sup>&delta;</sup></i>-acetylornithine biosynthesis // &gamma;-glutamyl cycle	an <i>N</i>-acetyl L-amino acid	241810	202183	140816	352250	97230	278615	199727	115849	1	171270	220521	109038	532120	1.5793e+06	1	558694	3.90003e+06	563442	439687	464986	3.44402e+06	1	3.50847e+06	3.73383e+06	4.39485e+06	4.74818	174.101	C7 H14 N2 O3	CPD-13644
777	CPD0-1249	gamma-methylphosphinothricin	0	an amino acid	1	499584	698171	436862	205350	377762	1	1	172868	282349	93350.4	111755	557570	151567	135220	474790	118867	257377	268297	425620	290674	172882	105087	1	681025	3.63048	194.058	C6 H13 N O4 P	CPD0-1249
778	CPD-15297	lampranthin II	lampranthin biosynthesis	an alkaloid	441693	365887	357658	386585	318828	427416	443560	474164	560925	475978	592634	528312	587694	555413	716742	474082	590133	677619	706805	774608	791042	761196	784386	740963	461115	23.5128	725.193	C34 H33 N2 O16	CPD-15297
779	UDP-OHMYR-ACETYLGLUCOSAMINE	UDP-3-O-[(3R)-3-hydroxymyristoyl]-N-acetyl-alpha-D-glucosamine	lipid IV<sub>A</sub> biosynthesis	a UDP-sugar	1.61902e+06	1.57861e+06	1.81904e+06	1.92301e+06	2.03331e+06	2206041	2.14797e+06	2.22925e+06	2.2169e+06	2.19793e+06	2.36719e+06	2.20496e+06	2.14886e+06	2.22202e+06	2.12144e+06	2.17907e+06	2.21969e+06	2.20314e+06	2223520	2.20527e+06	2.38227e+06	2.5229e+06	2.42119e+06	2798172	1.94697e+06	27.87	831.263	C31 H51 N3 O19 P2	UDP-OHMYR-ACETYLGLUCOSAMINE
780	CPDQT-50	bauerenol	0	a triterpenoid	2.06019e+06	237729	225038	2.40589e+06	268917	271871	309869	309524	2626238	2.18375e+06	2.15915e+06	566294	1.07659e+06	606798	3.12102e+06	2.18833e+06	2.47022e+06	2.61201e+06	2.16895e+06	2.93013e+06	2.56316e+06	2519906	2545832	2752513	2.49273e+06	20.4712	426.387	C30 H50 O	CPDQT-50
781	CPD-8034	kaempferol 3,7-bis-O-beta-D-glucoside	kaempferol glycoside biosynthesis (Arabidopsis) // superpathway of flavones and derivatives biosynthesis // superpathway of flavones and derivatives biosynthesis // flavonol glucosylation I	a flavonol derivative	1	34401856	16279572	8.33224e+06	1	13716073	16292122	63292376	712008	694088	709551	644529	602910	296379	303056	258892	1	367374	275672	1	193540	353061	186330	167427	700446	19.8871	610.149	C27 H30 O16	CPD-8034
782	CPD-9213	gamma-solanine	&alpha;-solanine/&alpha;-chaconine biosynthesis	an alkaloid	1	1	1	1	1	1.61928e+06	1759956	1.74746e+06	2.13237e+06	219086	146081	293127	1	94373.9	335830	122506	114571	270050	117275	297936	162515	270190	285587	1	1.81911e+06	20.5461	560.396	C33 H54 N O6	CPD-9213
783	CPD-18098	cyanidin 3-O-beta-D-caffeoylglucoside	anthocyanidin acylglucoside and acylsambubioside biosynthesis // anthocyanin biosynthesis	an anthocyanidin-3-<i>O</i>-[6-<i>O</i>-(hydroxycinnamoyl)-&beta;-D-glucoside]	248447	239562	243647	235383	404861	246574	245693	1	166750	1	107252	1	1	1	187312	420917	1	402191	422607	358450	325609	347464	1	1	196079	13.3729	609.14	C30 H25 O14	CPD-18098
784	CPD-465	presqualene diphosphate	botryococcenes and methylated squalene biosynthesis // epoxysqualene biosynthesis // plant sterol biosynthesis II // superpathway of ergosterol biosynthesis II // cholesterol biosynthesis I	a triterpenoid	1	1	1	1	1	1	235217	136802	682431	127519	1	259207	1	123817	352304	306204	194544	271994	282489	464780	189335	316413	107807	1	296806	8.2825	583.297	C30 H49 O7 P2	CPD-465
785	6R-6-FLUORO-EPSP	(6R)-6-fluoro-5-enolpyruvoylshikimate 3-phosphate	0	a small molecule	1	1	1	1	1	1	1	1	1	1	1	1	1	1	97419.9	133788	1	1	208450	213726	125570	1	97750.5	170171	119518	1.58	337.005	C11 H11 F O9 P	6R-6-FLUORO-EPSP
786	CPD-695	gibberellin A53	gibberellin inactivation I (2&beta;-hydroxylation) // gibberellin biosynthesis III (early C-13 hydroxylation) // superpathway of gibberellin biosynthesis	a gibberellin	1	1	1	1	1	1	1	1	1	831393	538697	1	629463	985930	423688	1.47957e+06	1.06652e+06	1.76709e+06	1.43566e+06	1.69548e+06	467274	886309	678094	1	1.03991e+06	2.68	346.177	C20 H26 O5	CPD-695
787	CPD-7170	cannabidiolate	cannabinoid biosynthesis	a cannabinoid	2261297	3.31772e+06	3973180	3.58248e+06	2148905	2.89417e+06	739207	2.86022e+06	523090	1	1	1.43126e+06	1	1	1.51269e+06	1	1	1	1.62915e+06	1.84081e+06	1.34857e+06	1714374	996654	1.7151e+06	1	4.32941	357.207	C22 H29 O4	CPD-7170
788	DEOXY-D-RIBOSE-1-PHOSPHATE	2-deoxy-alpha-D-ribose 1-phosphate	0	deoxyribose 1-phosphate	1	89387.4	1	1	1	125110	96832.6	134697	276244	226774	530887	1	196470	539885	135666	1	1	1	1	1	448661	163358	128040	146336	120090	1.2	212.009	C5 H9 O7 P	DEOXY-D-RIBOSE-1-PHOSPHATE
789	CPD-7002	dihydrogeranylgeranyl diphosphate	phytyl diphosphate biosynthesis // superpathway of phylloquinol biosynthesis	a small molecule	1	1	1	1	1	74485.2	83890.3	244883	231426	111846	77576	178537	212167	92667.4	216771	357309	263674	446597	299944	194618	245943	226295	204415	224069	313253	3.738	449.186	C20 H35 O7 P2	CPD-7002
790	DOCOSANOATE	behenate	ceramide degradation // acyl-[acyl-carrier protein] thioesterase pathway // phospholipases // triacylglycerol degradation // acyl-CoA hydrolysis // fatty acid &alpha;-oxidation I // fatty acid &beta;-oxidation II (peroxisome) // superpathway of glyoxylate cycle and fatty acid degradation // methyl ketone biosynthesis (engineered) // alkane oxidation // wax esters biosynthesis II // terminal olefi…	a long-chain 2,3,4-saturated fatty acid // a saturated fatty acid	469941	475125	523528	772942	1	641009	759655	717306	926298	575669	1.08685e+06	709742	941583	735824	1.0082e+06	892402	1	920321	733788	909913	691275	1.04619e+06	880267	594066	683898	18.1517	339.327	C22 H43 O2	DOCOSANOATE
791	CPD-9597	oligomeric urushiol	0	an aromatic compound	252493	224166	1.72205e+06	2.46286e+06	349672	1	2.76947e+06	3.61249e+06	2.5242e+06	1927483	173246	230904	1	1	278249	1	1	335456	1	339825	1.00808e+06	656774	1	709944	2871472	12.7461	314.224	C21 H30 O2	CPD-9597
792	QUININE	quinine	cinchona alkaloids biosynthesis	a quinoline-type monoterpenoid indole alkaloid	808795	1.57335e+06	1.26727e+06	390491	1.50524e+06	1.21472e+06	1.56286e+06	1.57272e+06	2.14283e+06	1.20128e+06	948464	1.2258e+06	945845	1.06579e+06	1.42967e+06	2.31229e+06	1	3.30051e+06	2.68216e+06	1	1.39118e+06	1712018	1.13996e+06	1.48806e+06	1	3.04045	325.192	C20 H25 N2 O2	QUININE
793	CPD0-1810	1,2-di-O-octylglycerol	0	a small molecule	672362	703668	705427	752160	8689916	10428402	5.0145e+06	18183174	3.94242e+06	2.00559e+06	2.13206e+06	6813137	1.69662e+06	4.85912e+06	4.81492e+06	23910066	8051116	1	8608028	3514746	5.14776e+06	5235030	1	1	5.49172e+06	13.4018	316.3	C19 H40 O3	CPD0-1810
794	CPD-17478	2-[hydroperoxy-(4-glucosyl-hydroxyphenyl)methyl]-6-hydroxy-1-benzofuran-3-one	hispidol and hispidol 4'-<i>O</i>-&beta;-<i>D</i>-glucoside biosynthesis	an aurone	543171	449571	108635	1	625693	1	114330	580007	322640	98107.9	116308	197414	1	1	166681	217492	1	1	271256	243030	186668	1	1	152743	178597	6.55	450.12	C21 H22 O11	CPD-17478
795	CADAVERINE	cadaverine	L-lysine degradation I // lupanine biosynthesis	an aliphatic &alpha;,&omega;-diamine	1	1	1	1	1	1	1	1	1	1	1	1	1	1	1	1	125945	1	173339	126877	88514.8	227118	188417	167570	233256	5.47	104.129	C5 H16 N2	CADAVERINE
796	CPD-4187	7-dehydrocholesterol	cholesterol biosynthesis (plants) // cholesterol biosynthesis I // sphingolipid biosynthesis (plants)	a &Delta;5,7-sterol // a 3&beta;-hydroxysteroid	1	1	114193	1	1	1	1	627759	3477209	1.54472e+06	164334	138431	135807	122623	1	177230	175481	17426286	159293	7.52172e+06	8636231	1.25243e+06	10568082	12575056	1	16.9029	384.338	C27 H44 O	CPD-4187
797	CPD-4746	3-hydroxy-15-dihydrolubimin	sesquiterpenoid phytoalexins biosynthesis	a sesquiterpenoid	1	301018	381228	498965	374634	1	236190	1	549447	127159	124299	318419	112663	1	1	1	496103	831223	810486	956761	428040	1	389144	530078	695075	3.89333	254.186	C15 H26 O3	CPD-4746
798	CPD-19488	3-carboxy-9-(methylsulfanyl)-2-oxononanoate	aliphatic glucosinolate biosynthesis, side chain elongation cycle	a 3-carboxy-&omega;-(methylsulfanyl)-2-oxoalkanoate	1	127209	1	1	1	1.0685e+06	1	1.00786e+06	1	1.03402e+06	1	1.40225e+06	1.01184e+06	1.00723e+06	1.04799e+06	1811521	1.51122e+06	1.42207e+06	1.46339e+06	2.01613e+06	1.50025e+06	1.49658e+06	2.09391e+06	2.16386e+06	1.51882e+06	1.22	260.07	C11 H16 O5 S	CPD-19488
799	CPD-7062	pheophorbide b	0	a chlorin	163099	84356.5	1	1	312378	1	1	127267	216921	15538222	15830427	113880	15347331	15868895	88242.4	165424	1.34124e+06	377243	187106	568842	176802	15877917	185568	193886	271061	14.5652	605.236	C35 H33 N4 O6	CPD-7062
800	CPD3DJ-11366	sphingosine 1-phosphate	ceramide degradation // triacylglycerol biosynthesis (Chlamydomonas)	a sphingoid 1-phosphate	1	1	1	1	1	1	1	1	1	1	1	1	1	1	1.03062e+06	1.18473e+06	1.18107e+06	1	1	1	887988	1.40916e+06	1.15177e+06	1544524	1.68229e+06	3.72	378.24	C18 H37 N O5 P	CPD3DJ-11366
801	CPD-15078	1-phenyl-3-(2,4,6-trihydroxyphenyl)propane-1,3-dione	pinocembrin <i>C</i>-glucosylation	a 2'-hydroxy-&beta;-oxodihydrochalcone	100765	228236	306763	251872	307080	707898	708938	874372	206821	587006	419367	923298	157725	669858	1.05346e+06	1.67425e+06	2.13638e+06	1472953	1953996	343908	1.36146e+06	791403	951359	1	617978	2.8075	272.07	C15 H12 O5	CPD-15078
802	EPOXYOCTA-CPD	(9Z)-(13S)-12,13-epoxyoctadeca-9,11-dienoate	ceramide degradation // fatty acid &alpha;-oxidation I // acyl-[acyl-carrier protein] thioesterase pathway // phospholipases // triacylglycerol degradation // methyl ketone biosynthesis (engineered) // alkane oxidation	an epoxy fatty acid	1	1	49611012	57658004	162984928	2.08649e+06	496986	298733	1	1	1	208730	41589936	247416	589682	189870	286013	489199	1	270641	944456	565147	590124	723404	49015468	6.94947	293.211	C18 H29 O3	EPOXYOCTA-CPD
803	KIEVITONE-CPD	kievitone	kievitone biosynthesis // superpathway of isoflavonoids (via naringenin)	a (3R)-2'-hydroxyisoflavanone // a phytoalexin	914838	783632	553386	312580	1.18788e+06	580137	1	2771268	126985	1.948e+06	1.40834e+06	3111956	979898	517108	2.61686e+06	3.14774e+06	3285297	2.60682e+06	2.94529e+06	4027087	2.46078e+06	3.09441e+06	95481.4	87737.5	97729.1	4.76833	355.117	C20 H19 O6	KIEVITONE-CPD
804	PLASTOQUINONE-9	plastoquinone-9	cuticular wax biosynthesis // photosynthesis light reactions // superpathway of photosynthetic hydrogen production // L-lysine degradation I // <i>trans</i>-lycopene biosynthesis II (oxygenic phototrophs and green sulfur bacteria) // superpathway of carotenoid biosynthesis in plants // UMP biosynthesis I // superpathway of pyrimidine ribonucleotides <i>de novo</i> biosynthesis // superpathway of …	a plastoquinone	1	1	1	1	1	1	1	709479	316292	589954	823275	697999	369321	279917	315479	333927	1	1.01128e+06	278850	791997	233514	243935	243018	1	689571	18.74	748.623	C53 H80 O2	PLASTOQUINONE-9
805	CPD-14847	kaempferol 3-O-beta-gentiobioside	flavonol glucosylation I // kaempferol glycoside biosynthesis (Arabidopsis) // superpathway of flavones and derivatives biosynthesis // superpathway of flavones and derivatives biosynthesis	a flavonol-3-<i>O</i>-&beta;-D-glucoside	1	34401856	16279572	8.33224e+06	1	13716073	16292122	63292376	712008	694088	709551	644529	602910	296379	303056	258892	1	367374	275672	1	193540	353061	186330	167427	700446	19.8871	610.149	C27 H30 O16	CPD-14847
806	CPD-7120	desmethylxanthohumol	cuticular wax biosynthesis // xanthohumol biosynthesis	a prenylchalcone	1.9214e+06	382554	338575	97817.2	1.94567e+06	275080	1.68113e+06	2.29385e+06	350344	352704	278801	329573	1	326465	303138	526223	717641	531173	488854	619278	307855	604601	396913	1	441093	2.68783	339.125	C20 H19 O5	CPD-7120
807	L-HYOSCYAMINE	(S)-atropine	hyoscyamine and scopolamine biosynthesis // superpathway of hyoscyamine and scopolamine biosynthesis	atropine	1	342690	282442	1	354844	1	369788	530698	693033	375999	260530	361573	1	1148978	1	2.88412e+06	1	2.90572e+06	1.53518e+06	670451	965764	2.3655e+06	1.69031e+06	2185110	1.97248e+06	2.63263	290.173	C17 H24 N O3	L-HYOSCYAMINE
808	CPD-11253	trans-tuberonic acid	hydroxyjasmonate sulfate biosynthesis // tuberonate glucoside biosynthesis	tuberonic acid	575052	1	507626	101945	290194	196054	227926	291320	538103	1.28877e+06	210537	1.41294e+06	532745	1.19624e+06	1.13143e+06	408785	218389	360291	1594341	1.00055e+06	2.11774e+06	2.20008e+06	2254376	1.26204e+06	2.36083e+06	3.88333	225.11	C12 H17 O4	CPD-11253
809	CPD-15486	genkwanin	salvigenin biosynthesis	a methoxyflavone // a dihydroxyflavone	1	1.03268e+06	359171	573730	882085	625687	593131	615012	208350	283699	403497	110416	637199	169793	209441	398548	289404	633178	338232	536529	119411	228321	163987	228328	159788	2.775	284.068	C16 H12 O5	CPD-15486
810	CPD-534	D-myo-inositol (1,2,4,5,6)-pentakisphosphate	lipid-dependent phytate biosynthesis I (via Ins(1,4,5)P<sub>3</sub>) // superpathway of lipid-dependent phytate biosynthesis // phosphate acquisition // phytate degradation I	a D <i>myo</i>-inositol penta <i>kis</i> phosphate	420668	608507	652645	450550	479640	642567	530334	463367	129889	178488	84340.3	139737	1	1	80600.7	427990	77373	389192	87769.3	454611	136814	173213	140801	432329	195195	4.95913	569.817	C6 H7 O21 P5	CPD-534
811	GLUCOSAMINE-1P	alpha-D-glucosamine 1-phosphate	0	a sugar phosphate	1	1	108559	273320	1	163331	179275	1	1	177675	110273	160420	180517	259338	130077	147282	167889	86847.7	145542	98712	190173	122177	127789	143386	107214	2.726	258.036	C6 H13 N O8 P	GLUCOSAMINE-1P
812	CPD-6481	eugenol	tea aroma glycosidic precursor bioactivation // phenylpropanoid volatiles glycoconjugation (tomato) // eugenol and isoeugenol biosynthesis // volatile cinnamoic ester biosynthesis	a phenylpropanoid	21579322	1	1	10551558	1	2790955	3.3908e+06	4042151	2.97849e+06	1.18374e+06	3.70004e+06	3865228	2.28906e+06	1.23936e+06	2.41523e+06	1.45744e+06	2.58892e+06	4.72582e+06	3.05176e+06	1343627	1.06675e+06	1.4885e+06	1	1.72476e+06	1.83702e+06	1.64524	164.084	C10 H12 O2	CPD-6481
813	CPD-13223	hexan-3-one	detoxification of reactive carbonyls in chloroplasts // cuticular wax biosynthesis	a ketone	1	1.01537e+06	1	624000	1.20324e+06	858145	576410	1	1	104740	74085.6	1	1	1	1	1	1	350642	1	1	268580	142051	1	233153	190593	1.62	100.088	C6 H12 O	CPD-13223
814	CPD-7650	3-methoxytyramine	betaxanthin biosynthesis // superpathway of betalain biosynthesis	a guaiacol	748414	661466	1	910000	1	119240	122852	117274	1	496074	384345	674934	478044	506627	572473	937109	1.06007e+06	1.0377e+06	899260	725149	651048	535691	401166	526648	427214	3.90182	168.102	C9 H14 N O2	CPD-7650
815	CPD-0	5,7-dihydroxy-2-methylchromone	pentaketide chromone biosynthesis	a polyketide	506055	538553	1	1	586673	102834	526870	529651	1	5.51649e+06	13217862	8.14134e+06	10004055	10392567	4978219	5854575	1.7399e+06	4.51742e+06	11510116	8531211	7.07333e+06	7392575	9903769	11040378	4817366	3.06409	192.038	C10 H8 O4	CPD-0
816	CPD-11940	apiforol	apigeninidin 5-<i>O</i>-glucoside biosynthesis	a flavan-4-ol	2.08455e+06	1829641	2.49012e+06	678629	623154	1.44779e+06	2.28505e+06	428676	246656	349090	414970	664212	283602	293468	554954	992139	969757	552870	1.00112e+06	1	634125	1	1	1	416323	3.14333	274.087	C15 H14 O5	CPD-11940
817	CPD-9295	2-vinyl-[4H]-1,3-dithin	alliin metabolism // superpathway of Allium flavor precursors	an organosulfur compound	7.79213e+06	1	1	5267109	6.78776e+06	5.67524e+06	7.05041e+06	7359039	8782737	6.74487e+06	4941197	6487834	5701892	5.53666e+06	5241523	11171927	7936148	11271851	1	9590059	6414422	7.85033e+06	6.91447e+06	7.02131e+06	8136941	0.91	144.009	C6 H8 S2	CPD-9295
818	CPD-59	(9Z,11E,14Z)-(13S)-hydroperoxyoctadeca-(9,11,14)-trienoate	ceramide degradation // fatty acid &alpha;-oxidation I // acyl-[acyl-carrier protein] thioesterase pathway // phospholipases // triacylglycerol degradation // methyl ketone biosynthesis (engineered) // alkane oxidation	a hydroperoxy octadecatrienoate	3.68117e+06	1	3981367	3.77304e+06	4602285	1	1	4.67551e+06	585522	218646	159641	241299	157279	5.8714e+06	196387	524955	530524	9859364	595851	421224	3856627	5245368	5272736	4.77536e+06	8961555	6.505	309.206	C18 H29 O4	CPD-59
819	1-KETO-2-METHYLVALERATE	(R)-2,3-dihydroxy-3-methylpentanoate	L-isoleucine biosynthesis I (from threonine) // superpathway of isoleucine and valine biosynthesis // superpathway of branched chain amino acid biosynthesis // superpathway of L-isoleucine biosynthesis I	a small molecule	1	1.71006e+06	1.98649e+06	1.9697e+06	1	1.06387e+06	786719	228498	209697	179747	123178	165698	177851	2.40384e+06	113065	6.33337e+06	163760	408142	455991	6.63101e+06	8822806	3.39758e+06	7.76767e+06	4829082	6.1702e+06	1.32087	147.064	C6 H11 O4	1-KETO-2-METHYLVALERATE
820	N-ACETYL-L-LYSINE	N2-acetyl-L-Lysine	0	a small molecule	1	1	1	1	235548	303298	411591	1	455810	256117	13538243	26097294	24081440	16324142	18833312	1	12999482	647567	1	1.10055e+06	17754210	30233656	1	26592060	293610	6.95647	202.134	C9 H18 N2 O3	N-ACETYL-L-LYSINE
821	CPD-8761	longiborneol	0	a sesquiterpenoid	4.77108e+06	3.95151e+06	3.30046e+06	3154502	3.59786e+06	3.86042e+06	3.639e+06	4320893	4.38196e+06	1.21707e+06	588837	1	633117	679709	1	1	1.03092e+06	1	1	918564	5.84354e+06	717049	328588	415619	3158520	2.1185	222.198	C15 H26 O	CPD-8761
822	CPD-17647	dodecane-1,7-diol	sporopollenin precursors biosynthesis // phosphate acquisition	a diol	2608440	2243925	1.92457e+06	443268	669134	2.11022e+06	2.19247e+06	1.81852e+06	1.19198e+06	2458430	644458	1.01363e+06	741116	408669	802943	1.1242e+06	859305	1	1.22018e+06	1.10696e+06	950866	1.12251e+06	1	1	1	6.87	202.192	C12 H26 O2	CPD-17647
823	CPD-10468	2-hydroxy-4-(methylsulfanyl)butanoate	dimethylsulfoniopropanoate biosynthesis III (algae)	a monocarboxylate // an organosulfur compound	1	2.0084e+06	2384250	2392048	2485570	2.12843e+06	2.77036e+06	1.59641e+06	722354	707271	703479	500637	788619	5.23728e+06	583548	6570327	4985868	3.29283e+06	5.60028e+06	5.42383e+06	2.96349e+06	4978349	1	5.31997e+06	2052085	14.0739	149.028	C5 H9 O3 S	CPD-10468
824	URIDINE	uridine	pyrimidine ribonucleosides salvage II // UTP and CTP dephosphorylation I // pyrimidine ribonucleosides salvage I // superpathway of pyrimidine ribonucleosides salvage // pyrimidine salvage pathway	a pyrimidine ribonucleoside	693038	750879	717474	1.65927e+06	1.8367e+06	1.85812e+06	1.85881e+06	1794942	1.58426e+06	1.55423e+06	1	1.50965e+06	1	711266	545993	1.52534e+06	1.66248e+06	1.54327e+06	2.56552e+06	1.10226e+06	2.57229e+06	3737282	2.98201e+06	3.50724e+06	1	3.61864	244.064	C9 H12 N2 O6	URIDINE
825	CPD-4603	isopentenyladenine-9-N-glucoside	cytokinins 9-<i>N</i>-glucoside biosynthesis	an adenine-type cytokinin glucoside	293266	311390	229772	1	1	1	1	1	2.61972e+06	222888	292175	252209	302559	105258	1	682476	663446	753323	616235	946048	623484	856339	753242	1	621414	6.68833	365.169	C16 H23 N5 O5	CPD-4603
826	CPD-8721	abietatriene	carnosate bioynthesis // dehydroabietic acid biosynthesis // superpathway of diterpene resin acids biosynthesis	a diterpenoid	1	1	1	1	2.29067e+06	28540558	15695924	6.00991e+06	1	13055845	37774896	17323130	12600194	1	1	11172169	974827	1	1.35758e+06	1081395	969036	1.85529e+06	1.34649e+06	2.05726e+06	2.57208e+06	11.8153	270.236	C20 H30	CPD-8721
827	CPD-9584	(6-hydroxy-indol-3-yl)acetyl-L-phenylalanine	indole-3-acetate inactivation V	an indole derivative // a modified amino acid	1.3778e+06	1294456	1.02122e+06	230905	1.35788e+06	849862	1285182	1.35445e+06	259877	207157	173203	166832	180906	252085	852384	959111	981260	954700	765316	700363	749103	742509	769286	769316	162796	8.4868	337.119	C19 H17 N2 O4	CPD-9584
828	CPD0-2495	5-methylcytidine	0	a small molecule	313624	1	1	1.14929e+06	264066	1	1	1	278374	1	346514	153215	264968	254955	581545	597313	358546	717284	748218	653750	666330	989092	473405	539904	727062	2.07526	257.101	C10 H15 N3 O5	CPD0-2495
829	CPD-12350	methyl gibberellin A34	gibberellin inactivation II (methylation)	a gibberellin	1	1	1	626564	1	830763	1.17414e+06	351364	1	1	510986	497238	916682	1	505450	1522457	1	1.84773e+06	1.68426e+06	1.41371e+06	504076	1.28105e+06	1.46221e+06	1.44941e+06	1	6.00125	362.173	C20 H26 O6	CPD-12350
830	CPD-6941	2-chloroethylphosphonate	0	an organophosphonate // an organochlorine compound	577316	1	3.20818e+06	3715216	483694	1370123	1	95050.8	720498	1	1	1	1	492436	1	1	1	1	1	118721	1.06329e+06	1	1	847534	1	0.09	142.967	C2 H5 Cl O3 P	CPD-6941
831	CPD-4901	(+)-2-carene	trichome monoterpenes biosynthesis	a monoterpenoid	506993	1	679675	147502	1.06228e+06	948537	768207	1	202050	208661	132820	191709	205815	172693	1	188965	146400	387604	124456	149193	94822.3	181856	1	158903	189434	6.22476	136.125	C10 H16	CPD-4901
832	CPD-18666	epoxypheophorbide a	chlorophyll <i>a</i> degradation II // chlorophyll <i>a</i> degradation I	a chlorin	505874	688638	334952	335566	1	953139	1.24673e+06	3240781	874978	1	1	1	1	1	1	1	1	1	1	1	133839	1	139059	1	135403	14.8645	606.255	C35 H34 N4 O6	CPD-18666
833	CPD-15799	(S)-norreticuline	papaverine biosynthesis	an alkaloid // norreticuline	765391	692958	661412	645476	1	1	3032445	1	1.16226e+06	701212	1.09096e+06	1.25351e+06	1.00697e+06	1.42956e+06	4.1158e+06	3438586	3.33863e+06	577618	3.06236e+06	4249098	257388	4914403	231789	223915	5008975	6.80182	316.154	C18 H22 N O4	CPD-15799
834	CPD-19424	maritinamine	<i>Amaryllidacea</i> alkaloids biosynthesis	a small molecule	710963	1	1	403488	592854	503091	533575	1	1	688742	700801	1.1707e+06	776969	762841	1.12151e+06	1	1	1.8623e+06	1	673151	2286671	1.1264e+06	1339116	1.24443e+06	1	1.66	275.151	C16 H21 N O3	CPD-19424
835	CPD-8785	(4R)-limonene	(4S)-carvone biosynthesis	limonene	506993	1	679675	147502	1.06228e+06	948537	768207	1	202050	208661	132820	191709	205815	172693	1	188965	146400	387604	124456	149193	94822.3	181856	1	158903	189434	6.22476	136.125	C10 H16	CPD-8785
836	CPD-901	mercuriphenyl acetate	0	a small molecule	1	1	1	98627.5	419014	1	1	1	1	111930	1	1	129942	376843	1	983981	1	1	1	678988	645753	1	1	560184	474426	1.58	332.012	C8 H8 Hg O2	CPD-901
837	CPD-3628	pseudobaptigenin	(-)-maackiain biosynthesis // superpathway of formononetin derivative biosynthesis // superpathway of pterocarpan biosynthesis (via formononetin)	a small molecule	1	1.44278e+06	1.37068e+06	993236	1.65171e+06	1915089	1.17866e+06	1.68617e+06	250525	299983	492466	119475	814453	206401	1.08116e+06	2.75996e+06	2.28127e+06	3.27765e+06	2.34538e+06	1	1.50553e+06	1	1487713	471651	98080.9	2.96864	282.054	C16 H10 O5	CPD-3628
838	3Z-PHYCOCYANOBILIN	(2R,3Z)-phycocyanobilin	0	a phycocyanobilin	512856	649346	340435	336184	798954	412925	397365	905161	1.1234e+06	272204	339689	445001	162935	189193	1.09361e+06	415756	722772	399495	990504	590744	378180	431799	681275	407560	1.12249e+06	8.6584	584.258	C33 H36 N4 O6	3Z-PHYCOCYANOBILIN
839	CPD-3462	N8-acetylspermidine	0	an aliphatic N-acetyl-diamine	1	1	1	1	1	1	1	1	729638	202849	540221	719025	708537	270816	540052	314926	540573	446771	257983	584175	442151	493047	408711	612272	402701	12.17	189.183	C9 H23 N3 O	CPD-3462
840	18-DIAMINOOCTANE	1,8-diaminooctane	0	a small molecule	1	1	1	1	1	1	1	1	1	1.09414e+06	1	474132	1	1	1	530695	356870	977072	1	530040	758796	324440	609333	636915	832695	1.47	146.176	C8 H22 N2	18-DIAMINOOCTANE
841	CORTISONE	cortisone	0	a steroid	1	1.33273e+06	2.47486e+06	1	1	1	1	1	1	1	1.23805e+06	910908	983947	516883	1.106e+06	1.40944e+06	1.02554e+06	1.72991e+06	647120	804266	902717	1.57268e+06	1.0609e+06	1.19474e+06	1.28143e+06	3.76	360.193	C21 H28 O5	CORTISONE
842	AMINO-ETCETERA-PYRIDIN-1-YL-PROPANOATE	L-mimosine	mimosine biosynthesis // &gamma;-glutamyl cycle	an L-amino acid	156592	122427	1	104708	155259	337545	301318	322725	1	203927	268934	330254	180651	214624	234224	754858	1	1	637814	557952	162384	1	1	259738	220814	1.21	197.056	C8 H9 N2 O4	AMINO-ETCETERA-PYRIDIN-1-YL-PROPANOATE
843	CPD-9928	BPH-700	0	a small molecule	265598	237959	230070	381056	266124	241193	260494	258638	312432	118353	117412	240385	185829	149222	137344	101909	112236	151128	181692	176545	161982	1.11522e+06	958890	1.14972e+06	254030	16.9376	483.929	C16 H16 K3 O6 P S	CPD-9928
844	CPD-12867	4alpha-carboxy-4beta,14alpha-dimethyl-9beta,19-cyclo-5alpha-ergost-24(241)-en-3beta-ol	sphingolipid biosynthesis (plants) // phytosterol biosynthesis (plants)	a 3&beta;-hydroxy-4&alpha;-carboxysteroid	16118706	13641154	12923506	14672933	20336386	1	14728721	1	1	1	1221050	1	1.45722e+06	928301	999645	1	809924	1	1	926672	775746	799247	1	1	15710437	20.2993	469.369	C31 H49 O3	CPD-12867
845	GUANOSINE-5DP-3DP	ppGpp	ppGpp biosynthesis	a modified nucleotide	3985968	3.62065e+06	3.15023e+06	2.59641e+06	2.9174e+06	1	3.08288e+06	2.79929e+06	3.97528e+06	3.4836e+06	4.17496e+06	3.2243e+06	5.25349e+06	2490185	2728594	1.8553e+06	1944201	2.05271e+06	2.03756e+06	2.70971e+06	2.16856e+06	2.14964e+06	2.10808e+06	2.31177e+06	3.23467e+06	19.31	597.919	C10 H12 N5 O17 P4	GUANOSINE-5DP-3DP
846	MYRICETIN	myricetin	flavonol biosynthesis // flavonol glucosylation I // myricetin gentiobioside biosynthesis // phenylpropanoids methylation (ice plant) // polymethylated myricetin biosynthesis (tomato) // syringetin biosynthesis // superpathway of flavones and derivatives biosynthesis	a 3'-hydroxy-flavonoid // a flavonol	1	309555	266437	227079	283152	219183	301199	324500	353681	253993	180251	268373	216600	166409	1	446466	90192.9	439416	128745	313759	123472	196116	154587	187102	223140	2.89739	317.028	C15 H9 O8	MYRICETIN
847	CPD-9529	hemigossypol-6-methyl ether	gossypol biosynthesis // heliocides biosynthesis	a sesquiterpenoid	1	484726	1	1	1.04022e+06	946509	1.08646e+06	1463249	1	1	898351	1	413755	686632	591060	1	233997	798832	482529	1.51497e+06	777953	322390	1.69893e+06	1.56559e+06	1	2.60118	274.118	C16 H18 O4	CPD-9529
848	PREPHENATE	prephenate	L-tyrosine biosynthesis III // L-phenylalanine biosynthesis III (cytosolic, plants)	a small molecule	84444	1	107675	214643	86810.9	92006.3	411306	99700.4	124020	127845	93692.3	104692	86300.8	97530.6	96095.1	142006	94854.9	147456	165021	98296.9	147501	305141	114653	117863	299841	0.9	224.032	C10 H8 O6	PREPHENATE
849	CPDIO2-3	1-18:0-2-18:3-phosphatidylethanolamine	glycerolipid acyl chain desaturation (Chlamydomonas)	a small molecule	1	1	1	421011	529710	379925	418951	389112	1.18797e+06	860829	1	1	1.77849e+06	956265	1.06198e+06	1	946567	1.06417e+06	811600	1	749132	658799	802900	929571	1.04271e+06	20.7633	741.531	C41 H76 N O8 P	CPDIO2-3
850	CPD-9699	hypoglycin A	hypoglycin biosynthesis	a non-proteinogenic &alpha;-amino acid	1.78077e+06	2.26031e+06	1	2.0015e+06	611917	471599	394043	295782	1	392234	1	395832	1	1	432855	375446	491645	454279	386560	194067	212297	482946	220321	398259	552713	5.9465	141.079	C7 H11 N O2	CPD-9699
851	CPD-4207	isopentenyl adenosine	cytokinins degradation	a nucleoside analog	791258	1.91998e+06	1.62762e+06	554184	799621	995531	679881	1	663323	444737	1	1	789861	1	1	1	1	1	1	1	448699	1	1	1	526878	11.4633	335.162	C15 H21 N5 O4	CPD-4207
852	CPD-14862	2'-hydroxy 3,6,7,3',4'-pentamethylquercetagetin	polymethylated quercetin glucoside biosynthesis II - quercetagetin series (Chrysosplenium) // superpathway of polymethylated quercetin/quercetagetin glucoside biosynthesis (Chrysosplenium) // flavonol glucosylation I	a flavonol derivative	1	1	1	1	291049	147610	1	371252	1	126686	1	272438	1	1	219614	576522	118344	402592	720206	425078	312144	229882	185661	239738	204187	1.64	404.109	C20 H20 O9	CPD-14862
853	CELLOBIOSE	beta-D-cellobiose	starch degradation II // xyloglucan biosynthesis	D-cellobiose	1859462	6.68405e+06	6.69282e+06	1.82931e+06	1	8053286	6.24454e+06	1	1	1	1	251465	2471520	2.13945e+06	1	959367	653389	598543	764247	5591172	364452	1	465148	351453	1	8.02882	342.118	C12 H22 O11	CELLOBIOSE
854	NARINGENIN-CMPD	(2S)-naringenin	naringenin biosynthesis (engineered) // apigeninidin 5-<i>O</i>-glucoside biosynthesis // tricin biosynthesis // salvigenin biosynthesis // flavonoid di-C-glucosylation // naringenin <i>C</i>-glucosylation // isoflavonoid biosynthesis II // superpathway of isoflavonoids (via naringenin) // ponciretin biosynthesis // naringenin glycoside biosynthesis // luteolin biosynthesis // sophoraflavanone G …	a (2S)-flavan-4-one // naringenin	100765	228236	306763	251872	307080	707898	708938	874372	206821	587006	419367	923298	157725	669858	1.05346e+06	1.67425e+06	2.13638e+06	1472953	1953996	343908	1.36146e+06	791403	951359	1	617978	2.8075	272.07	C15 H12 O5	NARINGENIN-CMPD
855	CPD-9788	O-methylandrocymbine	colchicine biosynthesis	an alkaloid	296867	1	553306	1	363276	347727	245506	1	222684	1	1	1	1.03061e+06	1	1.18505e+06	1	1193477	1.43028e+06	1.09119e+06	770122	880448	938617	920833	833944	1	10.1031	385.189	C22 H27 N O5	CPD-9788
856	CPD-12354	16alpha, 17-epoxy gibberellin A9	gibberellin inactivation III (epoxidation)	a gibberellin	261008	323256	405482	1	665081	640686	728388	1	263120	397780	830123	313024	417149	597816	1.57614e+06	1.8164e+06	1589349	2.00455e+06	1.5351e+06	1.13834e+06	1.25315e+06	214837	397696	161295	159581	12.2852	331.155	C19 H23 O5	CPD-12354
857	CPD-8809	7-epi-alpha-selinene	valencene and 7-epi-&alpha;-selinene biosynthesis	a sesquiterpenoid	4770670	3.95063e+06	3.30021e+06	3.14313e+06	3.5297e+06	3.66427e+06	3.30916e+06	3837965	1.94055e+06	1	121061	1	184570	405046	188198	1	1	145027	163331	600692	528297	331211	236790	1630484	1.89835e+06	5.44619	204.189	C15 H24	CPD-8809
858	10-DEACETYLBACCATIN-III	10-deacetylbaccatin III	taxol biosynthesis	a small molecule	2066661	1	1.97782e+06	569316	17469946	9614227	13148356	16087960	16061141	9671825	644723	14877030	795455	1.22755e+06	8608333	2.86532e+06	5.79337e+06	4.46794e+06	1	1	5.0484e+06	1	1714906	619470	16753019	6.77	544.237	C29 H36 O10	10-DEACETYLBACCATIN-III
859	CPD0-1367	menaquinone-1	cuticular wax biosynthesis // reductive TCA cycle I // L-lysine degradation I // <i>trans</i>-lycopene biosynthesis II (oxygenic phototrophs and green sulfur bacteria) // superpathway of carotenoid biosynthesis in plants // UMP biosynthesis I // superpathway of pyrimidine ribonucleotides <i>de novo</i> biosynthesis // superpathway of pyrimidine deoxyribonucleotides <i>de novo</i> biosynthesis // …	a menaquinone	1.97908e+06	1.8753e+06	1.78212e+06	1.09054e+06	1.95884e+06	1.55768e+06	2.30741e+06	4.07648e+06	1	1	574887	534307	582420	596830	697225	1	626437	707706	1	686312	3531268	1	2282366	2.41711e+06	1.74363e+06	7.294	240.115	C16 H16 O2	CPD0-1367
860	CPD-65	benzylthiocyanate	aromatic glucosinolate activation	a small molecule	1	1	4.13685e+06	1	4.95518e+06	4615410	5.77003e+06	1	5413369	4984807	5722461	1	1	5.52391e+06	1	6.55021e+06	5.26811e+06	5349939	1	5839076	4.71733e+06	1	4.94162e+06	6029053	5.21582e+06	16.77	149.032	C8 H7 N S	CPD-65
861	CPDIO2-8	1-16:0-2-18:4-diacylglycerol-trimethylhomoserine	glycerolipid acyl chain desaturation (Chlamydomonas)	a diacylglyceryl-N,N,N-trimethylhomoserine	13072804	12063081	1	1	26847936	25185624	23934580	24408036	21101834	1	517720	428813	686970	476750	1.39234e+06	967425	422303	1.07137e+06	908774	1.35364e+06	1.04087e+06	973590	1	1	20473764	18.7055	731.571	C44 H77 N O7	CPDIO2-8
862	CPD0-1346	hydroxymethyl-dCTP	0	a pyrimidine	1	1	1	1	1	134184	188353	195282	227379	161807	130866	170563	170589	131824	98691.1	307805	177085	336986	247891	244670	175425	195651	162779	208480	197138	0.93	493.95	C10 H13 N2 O15 P3	CPD0-1346
863	2-OXINDOLE-3-ACETIC-ACID	2-oxoindole-3-acetate	indole-3-acetate inactivation II // indole-3-acetate inactivation IV // indole-3-acetate inactivation VII // indole-3-acetate inactivation I	an indole derivative	879832	764461	728959	1	848648	524332	523710	345355	231461	187197	162130	201992	180556	171886	165516	285886	259348	301167	301126	291983	231700	227842	246187	240492	286328	1.925	190.049	C10 H8 N O3	2-OXINDOLE-3-ACETIC-ACID
864	CPDQT-27	6-(methylsulfanyl)-2-oxohexanoate	Organic Nitrogen Assimilation // dimethylsulfoniopropanoate biosynthesis I (Wollastonia) // L-asparagine degradation II // L-homomethionine biosynthesis // aliphatic glucosinolate biosynthesis, side chain elongation cycle	an &omega;-(methylsulfanyl)-2-oxoalkanoate	132768	350896	487862	752286	158166	378226	355342	159821	92572.2	1	1	151696	1	1	1	85683.5	375215	350448	285802	255909	229844	1	1	248169	1	3.98765	175.046	C7 H11 O3 S	CPDQT-27
865	CPD-7728	9'-hydroxyabscisate	abscisic acid degradation to neophaseic acid	an abscisic acid derivative	1.55716e+06	1.45668e+06	1.37463e+06	770899	1998921	1	214166	2.86138e+06	442897	128546	161384	1	1.03402e+06	104531	1	958188	1.77413e+06	727256	1262437	590428	633295	1.19335e+06	636670	673415	1.006e+06	2.61636	279.123	C15 H19 O5	CPD-7728
866	SOLANESYL-PYROPHOSPHATE	all-trans-nonaprenyl diphosphate	nonaprenyl diphosphate biosynthesis II // nonaprenyl diphosphate biosynthesis I // polyisoprenoid biosynthesis // plastoquinol-9 biosynthesis I // superpathway of plastoquinol biosynthesis // ubiquinol-9 biosynthesis (eukaryotic)	an all-<i>trans</i>-polyisoprenyl diphosphate	5.09135e+06	7.73923e+06	6698188	5324694	283980	7.51312e+06	243066	486971	405598	127802	593178	760589	394585	758158	587851	1.08911e+06	1.5972e+06	1.10884e+06	1.06391e+06	725537	833260	796089	714776	709024	441480	17.2676	787.472	C45 H73 O7 P2	SOLANESYL-PYROPHOSPHATE
867	AMP-GROUP	AMP group	0	a nucleoside phosphate group	397985	178561	279957	254531	291322	252951	367652	286327	325479	1	1	127009	1	1	112635	234642	210158	1	366998	109545	111236	103193	1	98214	133604	2.36263	345.048	C10 H12 N5 O7 P	AMP-GROUP
868	CPDQT-33	2-[(5'-methylsulfanyl)pentyl]malate	alkane oxidation // aliphatic glucosinolate biosynthesis, side chain elongation cycle	a 2-[(&omega;-methylsulfanyl)alkyl]malate	1	1	1	1	1	1	1	1	143117	1	1	121310	121750	1	88603	88342.4	276792	146232	106653	81680.9	88687	159247	112346	194581	162008	6.045	248.07	C10 H16 O5 S	CPDQT-33
869	6G-KESTOTETRAOSE	6G-kestotriose	0	a fructan	470191	519368	429228	1	420854	152760	201547	246339	1	1	220606	190797	315440	254383	1	260090	263717	262049	1	310135	298232	278955	1	1	232591	20.4456	504.177	C18 H32 O16	6G-KESTOTETRAOSE
870	334578-HEXAHYDROXYFLAVONE	gossypetin	flavonol glucosylation I // phenylpropanoids methylation (ice plant) // gossypetin metabolism	a hexahydroxyflavone // a flavonol // a 3'-hydroxyflavone	1	309555	266437	227079	283152	219183	301199	324500	353681	253993	180251	268373	216600	166409	1	446466	90192.9	439416	128745	313759	123472	196116	154587	187102	223140	2.89739	317.028	C15 H9 O8	334578-HEXAHYDROXYFLAVONE
871	CPD-9941	harmol	beta-carboline biosynthesis	an alkaloid	27361862	21957928	15913251	9737794	22530684	16010281	20167006	22172184	18300704	14331447	16735527	17248306	1	1	11312550	136907	141054	8590025	9171212	100039	86762	14148082	7324363	1	1	2.34191	198.079	C12 H10 N2 O	CPD-9941
872	DIVINYL-PROTOCHLOROPHYLLIDE-A	3,8-divinyl protochlorophyllide a	3,8-divinyl-chlorophyllide <i>a</i> biosynthesis I (aerobic, light-dependent)	a chlorophyllide // an organometallic compound	3.16922e+06	2.52324e+06	1.22583e+06	636532	5.63718e+06	1.12811e+06	1.38952e+06	5200358	3379190	1.65081e+06	2400109	4866240	1	1	3.84548e+06	291047	199429	908918	6.07648e+06	185553	4229193	4752568	1.36623e+06	3.11463e+06	3.31442e+06	5.42348	608.198	C35 H28 Mg N4 O5	DIVINYL-PROTOCHLOROPHYLLIDE-A
873	CPD0-1375	S-adenosyl-1,8-diamino-3-thiooctane	0	a small molecule	455421	360152	187671	1	312001	214537	151707	305639	1	219604	221636	1	223093	142438	236775	372533	483728	1	438870	444504	528182	1	458286	337612	495820	4.457	427.234	C18 H33 N7 O3 S	CPD0-1375
874	CPD-9762	neral	geraniol and geranial biosynthesis // phosphate acquisition	a monoterpenol	604233	572214	1	1	714663	1	775316	565102	1	1	1	319045	1	1	257816	373437	228237	241736	321698	352939	439923	582670	639472	425484	734735	6.57882	152.118	C10 H16 O	CPD-9762
875	CPD-8943	p-coumaroyltyramine	hydroxycinnamic acid tyramine amides biosynthesis	an amide	1	674092	542482	293138	1.02576e+06	2.49481e+06	3101396	852949	1	1	1	8.09433e+06	169630	1	1	1	1	8801861	10943539	10892873	5.85369e+06	7682584	2330982	4987606	496651	7.34647	283.116	C17 H17 N O3	CPD-8943
876	CPD-9807	2-hydroxyferulate	simplecoumarins biosynthesis	a small molecule	1.10769e+06	699580	995767	1	1.21528e+06	908918	1.0523e+06	1.12998e+06	1	222787	13749683	7.72293e+06	10389131	10370739	4.86035e+06	6.28665e+06	2.05676e+06	370971	11220709	9711866	6.97505e+06	7965268	9886776	11291355	404616	2.78956	210.048	C10 H10 O5	CPD-9807
877	SINAPYL-ALCOHOL	sinapyl alcohol	monolignol glucosides biosynthesis // phenylpropanoid biosynthesis	a phenylpropanoid	1.10509e+06	445073	1	1	969124	1	1	447727	2509430	2.90682e+06	2.21846e+06	3155185	2270244	2917885	2697039	3.93622e+06	1.66626e+06	1.68341e+06	1.93205e+06	3490988	3859624	3.38289e+06	3.60777e+06	3.39749e+06	3.43633e+06	1.97095	210.089	C11 H14 O4	SINAPYL-ALCOHOL
878	QUERCETIN-34-BISSULFATE	quercetin-3,4'-bissulfate	quercetin sulfate biosynthesis // superpathway of flavones and derivatives biosynthesis	a small molecule	1	1	1	111468	1	105716	265935	200642	364699	184536	799923	278110	1.07244e+06	746155	305321	232383	87526.9	176029	271161	210306	239999	316531	1	1	356906	9.36789	458.936	C15 H7 O13 S2	QUERCETIN-34-BISSULFATE
879	CPD-4142	Delta24-25-sitosterol	phytosterol biosynthesis (plants)	a triterpenoid	3656079	3549445	3.41523e+06	3.58373e+06	3303942	582641	860478	1.7461e+06	1.32044e+06	562482	3.89609e+06	1	5525688	3.89998e+06	1689037	1	3.52178e+06	1	1.82529e+06	1	945749	1481193	1	1	1.00771e+06	15.5884	412.375	C29 H48 O	CPD-4142
880	10-DEOXYSARPAGINE	10-deoxysarpagine	ajmaline and sarpagine biosynthesis	a small molecule	1.09068e+06	1.50481e+06	1.47915e+06	595721	1.86353e+06	626490	624401	1256445	385097	1	650488	485395	855916	654303	1.33171e+06	2.55599e+06	2398410	1.12953e+06	1.26167e+06	1.30806e+06	3.77675e+06	3421992	3.72038e+06	2.97661e+06	3.89208e+06	10.0925	294.173	C19 H22 N2 O	10-DEOXYSARPAGINE
881	CPD-18755	(-)-5'-demethylyatein	yatein biosynthesis I	a lignan	1.91593e+06	2.43388e+06	2.01402e+06	863654	2637614	1.77742e+06	1.60958e+06	2.01412e+06	488083	225838	77737.6	263668	1	143116	447737	93479.8	235754	154473	1	1	224976	267042	220173	191153	516389	5.34545	386.135	C21 H22 O7	CPD-18755
882	CPD-8677	(9S)-HPODE	ceramide degradation // fatty acid &alpha;-oxidation I // acyl-[acyl-carrier protein] thioesterase pathway // phospholipases // triacylglycerol degradation // methyl ketone biosynthesis (engineered) // alkane oxidation // 9-lipoxygenase and 9-hydroperoxide lyase pathway // 9-lipoxygenase and 9-allene oxide synthase pathway // divinyl ether biosynthesis I // superpathway of lipoxygenase	a hydroperoxy fatty acid	1	1	33735468	1	101432536	43424228	34743040	13985565	236077	13714839	353369	274444	591833	317552	776607	1.94629e+06	1.15327e+06	1.92218e+06	676723	822222	1.20446e+06	233237	666134	846096	297769	6.50364	311.221	C18 H31 O4	CPD-8677
883	CPD-8204	dimorphecolate	ceramide degradation // acyl-[acyl-carrier protein] thioesterase pathway // phospholipases // triacylglycerol degradation // acyl-CoA hydrolysis // fatty acid &alpha;-oxidation I // fatty acid &beta;-oxidation II (peroxisome) // superpathway of glyoxylate cycle and fatty acid degradation // methyl ketone biosynthesis (engineered) // alkane oxidation // wax esters biosynthesis II // terminal olefi…	a long-chain 2,3,4-saturated fatty acid // a polyunsaturated fatty acid	1	1	1	1	1	1	1	1	510318	578632	409336	482652	1	1	346728	1.95239e+06	899315	2442389	2.17236e+06	1512903	1.58807e+06	1.10074e+06	718144	1.12826e+06	1	1.64	295.227	C18 H31 O3	CPD-8204
884	CPD-14937	7,3',4',5'-tetramethylmyricetin	polymethylated myricetin biosynthesis (tomato) // flavonol glucosylation I	a flavonol derivative	342682	405287	225662	179118	1	342514	425980	558253	1	121208	376489	432018	153415	224148	384873	489306	700871	1	515707	1	480781	420675	472944	335651	292307	1.31	374.101	C19 H18 O8	CPD-14937
885	CPD-4611	kinetin-9-N-glucoside	cytokinins 9-<i>N</i>-glucoside biosynthesis	an adenine-type cytokinin glucoside	1	1	1	1	1	1	1	1	1	288070	321393	1	227515	196433	380614	862795	900437	885481	1	1	462374	1	466340	439674	433667	1.25	377.128	C16 H19 N5 O6	CPD-4611
886	CPD-649	sphinganine 1-phosphate	sphingolipid biosynthesis (plants) // ceramide degradation // triacylglycerol biosynthesis (Chlamydomonas)	a sphingoid 1-phosphate	1	591461	1	1	1	289232	317283	394931	248437	1	1	1.65106e+06	1	1.28331e+06	1.49162e+06	2.49519e+06	2.08301e+06	2194601	1.43041e+06	1231320	1.00263e+06	1.34272e+06	1	1	1	13.782	380.258	C18 H39 N O5 P	CPD-649
887	DIHYDROKAEMPFEROL-CMPD	(+)-dihydrokaempferol	flavonoid biosynthesis // flavonoid biosynthesis (in equisetum) // syringetin biosynthesis // leucodelphinidin biosynthesis // leucopelargonidin and leucocyanidin biosynthesis // flavonol biosynthesis // superpathway of flavones and derivatives biosynthesis	a (2<i>R</i>,3<i>R</i>)-dihydroflavonol	3228642	2.16166e+06	440128	728396	5766321	482342	481141	856373	2.10859e+06	458550	1.1169e+06	644098	515053	238695	1.89775e+06	4.88468e+06	5307575	4.53424e+06	6.00325e+06	4877139	2.80927e+06	3678725	458554	1	1	6.67304	288.068	C15 H12 O6	DIHYDROKAEMPFEROL-CMPD
888	CPD-14703	furcatin	furcatin degradation	a disaccharide // a D-glucoside // a phenol // a phenylpropanoid	6.9158e+06	7.09214e+06	5146784	2.3427e+06	1	1	1	2.17197e+06	1.29707e+06	326304	633569	2.7115e+06	259985	256906	1	1.1029e+06	1	1	1.22088e+06	1.22134e+06	950282	952417	287096	571292	1.07745e+06	6.39158	428.173	C20 H28 O10	CPD-14703
889	PALMATINE	palmatine	palmatine biosynthesis	a small molecule	1	1	1	696503	1	1	6071546	427854	1.12708e+06	1	1	121150	206234	339117	858232	1.22338e+06	991390	1.04911e+06	809870	669530	934058	961528	1	218037	452173	11.0035	352.154	C21 H22 N O4	PALMATINE
890	CPD0-1537	2-(4-amino-4-carboxybutyl)aziridine-2-carboxylate	0	a small molecule	1.0658e+06	770900	1	736855	627380	176799	169600	84518.2	349593	834295	214177	139553	158304	146622	1	286653	1	1	264596	644901	281586	1	1.42599e+06	235323	4.73453e+06	3.1425	201.087	C8 H13 N2 O4	CPD0-1537
891	CPD-7092	momilactone A	momilactone A biosynthesis	a diterpenoid	98445848	90164168	71691728	77704064	193968144	1.08326e+06	1.10552e+06	1.27263e+06	927145	601406	1	328951	1	1	1	263335	1	791762	1	323794	1.17602e+06	325352	612788	666030	856361	13.1374	314.188	C20 H26 O3	CPD-7092
892	PHLORETIN	phloretin	flavonoid di-C-glucosylation // phloridzin biosynthesis	a dihydrochalcone	2.08455e+06	1829641	2.49012e+06	678629	623154	1.44779e+06	2.28505e+06	428676	246656	349090	414970	664212	283602	293468	554954	992139	969757	552870	1.00112e+06	1	634125	1	1	1	416323	3.14333	274.087	C15 H14 O5	PHLORETIN
893	CPD0-1498	N-amino DAP	0	a small molecule	1	1	9382950	8846033	9408328	7310247	7986026	10406962	8842084	5098292	6.74929e+06	5.92706e+06	8700707	6.58302e+06	5557425	927874	8229707	988962	1.01374e+06	6.74194e+06	5122802	734110	1.26021e+06	1	777584	2.39182	204.098	C7 H14 N3 O4	CPD0-1498
894	CPD-9940	harmine	beta-carboline biosynthesis	an alkaloid	1	1	1	109439	271930	176526	1	540610	1	1	443786	518864	397354	386495	392164	517418	1.16582e+06	318374	303980	712271	195726	1	255891	471273	985062	1.25	212.095	C13 H12 N2 O	CPD-9940
895	CPD-7199	3-hydroxy-9-apo-delta-caroten-9-one	carotenoid cleavage	a 9-apo-carotenone	2.90684e+06	3644138	3.86802e+06	411819	1.37632e+06	2036156	490876	2.93046e+06	1.44378e+06	1	1	1585993	321065	1	347037	1.79661e+06	1	2972635	1	1.73646e+06	722551	1	318243	1	1	3.04588	208.147	C13 H20 O2	CPD-7199
896	CPD-7058	phenylarsine oxide	0	a small molecule	6661003	6697044	6.02834e+06	5.75574e+06	6831921	5.48971e+06	6.79107e+06	7028830	7.86078e+06	6.23895e+06	4881579	3.29483e+06	2.62479e+06	2327910	2.26663e+06	4.97892e+06	3.3735e+06	4809763	4.38469e+06	4356674	2715627	3.29646e+06	1	3.28987e+06	3386945	0.91	243.002	C9 H12 As O3	CPD-7058
897	CPD-13575	2-[(2R,5Z)-2-carboxy-4-methylthiazol-5(2H)-ylidene]ethyl phosphate	0	a thiazole	881727	750250	688218	754619	760037	630912	822942	857517	959754	81475.2	523726	785264	745894	3.13385e+06	394072	1.30955e+06	773978	1248695	142114	994775	639628	709880	451147	639230	647878	2.534	263.973	C7 H7 N O6 P S	CPD-13575
898	DAMP	dAMP	purine deoxyribonucleosides salvage	a purine 2'-deoxyribonucleoside 5'-monophosphate // a nucleic acid component	98516.9	147083	117977	118552	1	100236	249603	193875	1	1	238723	208671	1	1	153790	256913	473643	218851	145279	124655	218734	340819	160946	241788	1	2.32368	329.06	C10 H12 N5 O6 P	DAMP
899	CPD-18756	(-)-4'-demethyl-deoxypodophyllotoxin	(-)-4'-demethyl-epipodophyllotoxin biosynthesis	a lignan // a toxin	1	1	1.16689e+06	905994	506811	790784	1.59911e+06	405242	723268	308188	326493	315383	287898	187182	469590	462561	369249	383083	324136	308085	359655	504304	538216	415327	415216	1.94565	384.12	C21 H20 O7	CPD-18756
900	CPD-7770	uniconazole-P	0	a small molecule	1.12404e+06	1.11866e+06	718529	596341	1084808	463876	825203	812944	1068458	1.39416e+06	1.01271e+06	542889	663610	507430	294723	1.26091e+06	1	189628	1.439e+06	1.71167e+06	293545	245794	816957	288778	383840	3.06333	291.115	C15 H18 Cl N3 O	CPD-7770
901	CPD-14982	kaempferol 3-O-(3",6"-O-di-p-coumaroyl)-glucoside	flavonol acylglucoside biosynthesis I - kaempferol derivatives // flavonol glucosylation I	a flavonol derivative	1	1	1336722	1.30332e+06	1.28449e+06	1388736	1	1	1	1	92738.1	1	100063	86914.6	1	1	103139	100591	1	114677	130011	90927.6	103002	100227	1	23.6557	740.174	C39 H32 O15	CPD-14982
902	CPD-634	castasterone	brassinosteroid biosynthesis I // superpathway of C28 brassinosteroid biosynthesis // brassinosteroids inactivation	a brassinosteroid	1.99184e+06	2.08532e+06	512252	645529	1	4.79167e+06	1	1	1	1	1	782764	1.82465e+06	1	588604	16904932	1	1	3.73579e+06	6950458	888926	289175	455895	1	1	10.3343	464.353	C28 H48 O5	CPD-634
903	CPD-2182	1-linoleoyl-2-linoleoyl-phosphatidylcholine	phosphatidylcholine biosynthesis II // phosphatidylcholine biosynthesis I // diacylglycerol biosynthesis (PUFA enrichment in oilseed) // phosphatidylcholine acyl editing // phosphatidylcholine biosynthesis IV // superpathway of phospholipid biosynthesis II (plants) // diacylglycerol and triacylglycerol biosynthesis // phospholipases // phosphatidate metabolism, as a signaling molecule // choline …	phosphatidylcholine-36:4	11485707	9654399	1	11617932	1	1	1	1	839469	370758	672819	801390	387710	469282	631326	523530	839655	516474	733849	320039	453769	655832	1	1	988212	20.865	781.564	C44 H80 N O8 P	CPD-2182
904	STEARIC_ACID	stearate	ceramide degradation // acyl-[acyl-carrier protein] thioesterase pathway // phospholipases // triacylglycerol degradation // acyl-CoA hydrolysis // fatty acid &alpha;-oxidation I // fatty acid &beta;-oxidation II (peroxisome) // superpathway of glyoxylate cycle and fatty acid degradation // methyl ketone biosynthesis (engineered) // alkane oxidation // wax esters biosynthesis II // terminal olefi…	an even numbered straight chain 2,3,4-saturated fatty acid // a long-chain 2,3,4-saturated fatty acid // a saturated fatty acid	1	1	1	1.00245e+06	1	1	1.25793e+06	1	1	538923	905350	1.00798e+06	829427	1012672	1	1	171521	1.0847e+06	294132	329284	269005	475432	908138	1	1	17.8029	283.268	C18 H35 O2	STEARIC_ACID
905	CPD-7729	neophaseate	abscisic acid degradation to neophaseic acid	an abscisic acid derivative	1.55716e+06	1.45668e+06	1.37463e+06	770899	1998921	1	214166	2.86138e+06	442897	128546	161384	1	1.03402e+06	104531	1	958188	1.77413e+06	727256	1262437	590428	633295	1.19335e+06	636670	673415	1.006e+06	2.61636	279.123	C15 H19 O5	CPD-7729
906	CPD-6661	1D-myo-inositol (1,2,3,4,6)-pentakisphosphate	phosphate acquisition // lipid-dependent phytate biosynthesis II (via Ins(1,3,4)P<sub>3</sub>) // superpathway of lipid-dependent phytate biosynthesis	a D <i>myo</i>-inositol penta <i>kis</i> phosphate	420668	608507	652645	450550	479640	642567	530334	463367	129889	178488	84340.3	139737	1	1	80600.7	427990	77373	389192	87769.3	454611	136814	173213	140801	432329	195195	4.95913	569.817	C6 H7 O21 P5	CPD-6661
907	CPD-8750	guaia-6,9-diene	0	a sesquiterpenoid	4770670	3.95063e+06	3.30021e+06	3.14313e+06	3.5297e+06	3.66427e+06	3.30916e+06	3837965	1.94055e+06	1	121061	1	184570	405046	188198	1	1	145027	163331	600692	528297	331211	236790	1630484	1.89835e+06	5.44619	204.189	C15 H24	CPD-8750
908	LOGANIN	loganin	secologanin and strictosidine biosynthesis	a small molecule	1.22209e+06	1.28973e+06	898744	1	1.25124e+06	1	1	1	637542	1	471450	459966	432801	1	417166	1	1	681877	673140	881572	451871	681240	1	720677	1	7.43067	390.154	C17 H26 O10	LOGANIN
909	CPD-12423	2-sinapoyloxy-3-butenylglucosinolate	glucosinolate biosynthesis from dihomomethionine	a small molecule	1	1	1	1	93149.8	79649.5	87177.6	1	228829	217748	266360	168002	441889	177331	221851	87190.6	103456	116747	113857	290583	186659	186676	170822	192656	107278	18.73	594.096	C22 H28 N O14 S2	CPD-12423
910	CPD-9826	cinchoninone	cinchona alkaloids biosynthesis	an alkaloid	488104	341039	569900	652479	442336	736277	499581	1	1.05227e+06	703165	139716	181537	837423	110738	215289	118473	99442.6	424752	121949	1	230978	1.34718e+06	632552	1	839499	9.02136	292.159	C19 H20 N2 O	CPD-9826
911	CPD-8093	1-linoleoyl-2-alpha-linolenoyl-phosphatidylcholine	phosphatidylcholine biosynthesis II // phosphatidylcholine biosynthesis I // diacylglycerol biosynthesis (PUFA enrichment in oilseed) // phosphatidylcholine acyl editing // phosphatidylcholine biosynthesis IV // superpathway of phospholipid biosynthesis II (plants) // diacylglycerol and triacylglycerol biosynthesis // phospholipases // phosphatidate metabolism, as a signaling molecule // choline …	phosphatidylcholine-36:5	1	1	1	1	1	274109	244491	210057	405686	155809	275461	340328	421772	241972	400275	1	1	272163	336231	1	227040	1	234211	236488	725641	18.1081	779.543	C44 H78 N O8 P	CPD-8093
912	RIBOSE-1-ARSENATE	ribose-1-arsenate	0	a small molecule	180089	395362	799395	1.45596e+06	589281	594882	818971	747822	733043	688061	715541	567930	1.28004e+06	697762	489029	474432	422662	466335	452540	388762	599228	572570	595434	559572	593881	0.9	271.95	C5 H9 As O8	RIBOSE-1-ARSENATE
913	PHENANTHRENE-RING	phenanthrene-ring	0	a ring	349134	862598	143019	1962280	186762	105572	137166	99480	1	96610.7	81872.8	92414.6	1	135363	105259	1	1	133913	213547	140460	209578	110577	191715	92992.3	119683	1.66	178.08	C14 H10	PHENANTHRENE-RING
914	CPD-7024	tropolone	0	a small molecule	1.25145e+06	559170	643261	771777	146035	111498	127864	142236	133452	117938	125401	135370	164615	116909	134251	103619	115705	112052	196022	168746	187758	140823	134045	156353	454688	7.2796	122.037	C7 H6 O2	CPD-7024
915	CPD-12888	delta-guaiene	&delta;-guaiene biosynthesis	a sesquiterpenoid	4770670	3.95063e+06	3.30021e+06	3.14313e+06	3.5297e+06	3.66427e+06	3.30916e+06	3837965	1.94055e+06	1	121061	1	184570	405046	188198	1	1	145027	163331	600692	528297	331211	236790	1630484	1.89835e+06	5.44619	204.189	C15 H24	CPD-12888
916	CPD-8744	(E,E)-germacrene B	germacrene biosynthesis	a sesquiterpenoid	4770670	3.95063e+06	3.30021e+06	3.14313e+06	3.5297e+06	3.66427e+06	3.30916e+06	3837965	1.94055e+06	1	121061	1	184570	405046	188198	1	1	145027	163331	600692	528297	331211	236790	1630484	1.89835e+06	5.44619	204.189	C15 H24	CPD-8744
917	CPD-11669	ent-16-a-hydroxy-kaurene	<i>ent</i> -kaurene biosynthesis II	a diterpenoid	1	1	1	1	12915371	1	1	7.74312e+06	7253360	6.67557e+06	26855994	1	18227078	2.71399e+06	9242478	1	1	30560618	20459372	1	13097784	11925754	9926097	1	1	16.9362	290.261	C20 H34 O	CPD-11669
918	CPD0-1093	8-hydroxy-dATP	0	a modified nucleotide	1	1	1	1	1	1	1	1	217980	117658	78058.1	122581	86068	1	1	285522	181358	313015	245664	239616	145375	150536	125933	180673	174343	0.91	504.974	C10 H14 N5 O13 P3	CPD0-1093
919	PYRIDOXAL_PHOSPHATE	pyridoxal 5'-phosphate	pyridoxal 5'-phosphate biosynthesis II // pyridoxal 5'-phosphate salvage I // pyridoxal 5'-phosphate salvage II (plants)	a cofactor // a vitamin B6	996126	590456	1	1	587010	483638	630418	636048	802337	760805	617122	806223	683553	1	572372	1.25677e+06	842364	1.18321e+06	1.03303e+06	1.09333e+06	689814	840408	741126	784239	853180	0.91	245.01	C8 H8 N O6 P	PYRIDOXAL_PHOSPHATE
920	CPD-12102	(20S)-ginsenoside Rg3	ginsenosides biosynthesis // ginsenoside degradation III	a protopanaxadiol-type ginsenoside with two glucosyl residues at position 3	5651988	5.90932e+06	4.24945e+06	93664.6	6.54615e+06	291791	188035	2.99731e+06	241747	98398.2	125591	134079	1	105002	102447	1585516	1.4342e+06	222449	1.3576e+06	1.22593e+06	1.00683e+06	191028	178013	176861	412972	13.8342	784.498	C42 H72 O13	CPD-12102
921	CPD-4081	4alpha-methyl-5alpha-ergosta-8,24-dien-3beta-ol	phytosterol biosynthesis (plants)	a steroid	3656079	3549445	3.41523e+06	3.58373e+06	3303942	582641	860478	1.7461e+06	1.32044e+06	562482	3.89609e+06	1	5525688	3.89998e+06	1689037	1	3.52178e+06	1	1.82529e+06	1	945749	1481193	1	1	1.00771e+06	15.5884	412.375	C29 H48 O	CPD-4081
922	CPDIO2-7	1-16:0-2-18:3-diacylglycerol-trimethylhomoserine	glycerolipid acyl chain desaturation (Chlamydomonas)	a diacylglyceryl-N,N,N-trimethylhomoserine	1	1	1	1	1	1.79011e+06	1.4377e+06	1.0862e+06	5319128	4372310	5.32434e+06	5776104	3.90777e+06	146466	174191	129385	131022	149244	116460	166803	13979259	130090	13642746	15486826	1.16374e+06	19.224	733.585	C44 H79 N O7	CPDIO2-7
923	CPD-19446	(-)-8-demethylmaritidine	<i>Amaryllidacea</i> alkaloids biosynthesis	normaritidine	1	684938	715237	312011	689808	521199	186012	456833	433894	527252	279545	2198835	329481	2.87448e+06	574707	2018479	1	2.15173e+06	718461	1.47588e+06	335390	554214	531718	497132	547733	3.82826	273.135	C16 H19 N O3	CPD-19446
924	CPD-11018	isorhamnetin 3, 4'-bisulfate	quercetin sulfate biosynthesis // superpathway of flavones and derivatives biosynthesis	a small molecule	1	1	1	1	1	1	1	1	149037	207357	156712	151486	395265	149424	172557	171055	235707	104758	526851	1	205320	206602	187274	137700	215253	7.045	472.943	C16 H9 O13 S2	CPD-11018
925	CPD-11587	chrysophanol anthrone	barbaloin biosynthesis	a polyketide	7564751	5.28683e+06	9262854	1369673	758256	493165	567015	1	1	393841	363372	392073	348635	318325	348343	868246	337142	942747	903216	613611	3197744	797428	811585	2.56625e+06	3.86561e+06	6.36913	240.079	C15 H12 O3	CPD-11587
926	CPD0-1366	carboxin	0	an amide	164315	143175	161968	173827	1	96066.9	89114.7	113972	137078	86049.9	76618.4	97863.1	85048.1	156415	101294	93063.9	88455.3	1	163479	1	91198.5	133509	83618.6	88826.9	109918	6.34045	235.067	C12 H13 N O2 S	CPD0-1366
927	CPD-9831	isoscopoletin	simplecoumarins biosynthesis	a coumarin	506055	538553	1	1	586673	102834	526870	529651	1	5.51649e+06	13217862	8.14134e+06	10004055	10392567	4978219	5854575	1.7399e+06	4.51742e+06	11510116	8531211	7.07333e+06	7392575	9903769	11040378	4817366	3.06409	192.038	C10 H8 O4	CPD-9831
928	CPD-14740	(3R,4R)-7,2',4'-trihydroxyisoflavanol	(-)-glycinol biosynthesis // superpathway of pterocarpan biosynthesis (via daidzein)	a (4R)-4,2'-dihydroxyisoflavan	2.08455e+06	1829641	2.49012e+06	678629	623154	1.44779e+06	2.28505e+06	428676	246656	349090	414970	664212	283602	293468	554954	992139	969757	552870	1.00112e+06	1	634125	1	1	1	416323	3.14333	274.087	C15 H14 O5	CPD-14740
929	CPD-296	dihydrolipoate	0	a small molecule	1	129384	143132	1	1	1	1	1	1	225042	406327	522881	219751	503197	487646	449373	1.7125e+06	381018	614696	347094	477045	358296	267039	273457	286355	2.72	207.049	C8 H15 O2 S2	CPD-296
930	BUTEIN	butein	6'-deoxychalcone metabolism // cuticular wax biosynthesis // aurone biosynthesis	a chalcone	100765	228236	306763	251872	307080	707898	708938	874372	206821	587006	419367	923298	157725	669858	1.05346e+06	1.67425e+06	2.13638e+06	1472953	1953996	343908	1.36146e+06	791403	951359	1	617978	2.8075	272.07	C15 H12 O5	BUTEIN
931	CPD-8165	1-18:2-2-18:2-monogalactosyldiacylglycerol	triacylglycerol biosynthesis (Chlamydomonas) // galactolipid biosynthesis I // arachidonate biosynthesis I (6-desaturase, lower eukaryotes) // icosapentaenoate biosynthesis I (lower eukaryotes) // docosahexaenoate biosynthesis I (lower eukaryotes) // linoleate biosynthesis I (plants) // hydroxylated fatty acid biosynthesis (plants) // glycolipid desaturation	monogalactosyldiacylglycerol-36:4	1	1	1.93641e+06	3.42651e+06	2316085	1	1	949685	1	1	1	1	1	400866	515365	393729	398438	407909	433260	519693	381932	460717	387828	472738	1	19.462	778.557	C45 H78 O10	CPD-8165
932	CPD-10514	9,10-epoxystearate	poly-hydroxy fatty acids biosynthesis // acyl-CoA hydrolysis // ceramide degradation // acyl-[acyl-carrier protein] thioesterase pathway // phospholipases // triacylglycerol degradation // methyl ketone biosynthesis (engineered) // alkane oxidation // fatty acid &alpha;-oxidation I // fatty acid &beta;-oxidation II (peroxisome) // superpathway of glyoxylate cycle and fatty acid degradation // wax…	an epoxy fatty acid // a long-chain 2,3,4-saturated fatty acid	1	1	4510278	4.43782e+06	3.69818e+06	1.06005e+06	1	1	1	1	451345	1	1	525331	971223	1.5151e+06	1	2.00953e+06	1.31376e+06	1	1.08367e+06	1.11435e+06	1.04174e+06	1	1.3091e+06	7.05	297.242	C18 H33 O3	CPD-10514
933	L-ORNITHINE	L-ornithine	L-arginine degradation VI (arginase 2 pathway) // L-citrulline biosynthesis // L-arginine degradation I (arginase pathway) // L-ornithine biosynthesis I // L-arginine biosynthesis I (via L-ornithine) // L-arginine biosynthesis II (acetyl cycle) // &gamma;-glutamyl cycle // L-<i>N<sup>&delta;</sup></i>-acetylornithine biosynthesis // L-ornithine biosynthesis II // L-proline biosynthesis III // L-p…	ornithine // an L-amino acid // a non-proteinogenic &alpha;-amino acid	1	1	1	143311	358853	1	1	1	183759	446667	299275	1.36797e+06	80042.7	477486	318799	1328675	1.28134e+06	1.47425e+06	830088	11738454	10693668	1.05908e+06	405155	19248442	1.03203e+06	1.43	133.097	C5 H13 N2 O2	L-ORNITHINE
934	MIMOSINE	mimosine	0	ethyl iodide	7631477	3.44653e+06	1.57391e+06	343109	130092	130803	1	1	365355	197987	115536	236974	232535	537308	228280	191463	221088	204469	191902	173388	329220	398939	414459	351575	464649	4.07304	198.065	C8 H10 N2 O4	MIMOSINE
935	CPD-18100	pelargonidin 3-O-beta-D-(caffeoyl)-sambubioside	anthocyanidin acylglucoside and acylsambubioside biosynthesis // anthocyanin biosynthesis	an anthocyanidin-3-<i>O</i>-[6-<i>O</i>-(hydroxycinnamoyl)-&beta;-D-glucoside]	263267	213923	206248	233299	174396	259900	268524	282925	331857	294454	352789	325870	1	1	272158	239869	250418	251622	256427	298832	287088	280433	296054	284236	290635	23.9422	726.191	C35 H34 O17	CPD-18100
936	CPD1F-140	gibberellin A20	gibberellin biosynthesis V // gibberellin inactivation II (methylation) // gibberellin biosynthesis III (early C-13 hydroxylation) // superpathway of gibberellin biosynthesis // gibberellin inactivation I (2&beta;-hydroxylation)	a gibberellin	261008	323256	405482	1	665081	640686	728388	1	263120	397780	830123	313024	417149	597816	1.57614e+06	1.8164e+06	1589349	2.00455e+06	1.5351e+06	1.13834e+06	1.25315e+06	214837	397696	161295	159581	12.2852	331.155	C19 H23 O5	CPD1F-140
937	UDP-D-XYLOSE	UDP-alpha-D-xylose	UDP-&alpha;-D-xylose biosynthesis // UDP-&beta;-L-arabinose biosynthesis I (from UDP-&alpha;-D-xylose) // gentisate 5-<i>O</i>-&beta;-<i>D</i>-xylopyranoside biosynthesis // phenylpropanoid volatiles glycoconjugation (tomato) // superpathway of methylsalicylate metabolism // &alpha;-tomatine biosynthesis // superpathway of glycoalkaloid metabolism (Solanaceae) // geranyl &beta;-primeveroside bios…	UDP-D-xylose	184644	138437	137838	126209	115812	108221	141364	126794	233026	196972	277560	184726	431555	215402	242560	178735	177475	206795	1	312979	181905	94527.4	1	1	164008	18.9	534.034	C14 H20 N2 O16 P2	UDP-D-XYLOSE
938	CPD-7021	alpha-aminooxy-beta-phenylpropanoate	0	a small molecule	520578	21812232	2.3263e+06	664492	22427944	2.8822e+06	20047096	23192188	17847966	14727776	16601405	17105958	1.24364e+06	1	11348522	10470468	10705672	1.37224e+06	9367974	6.28726e+06	9915058	1	1	1	1	2.839	180.069	C9 H10 N O3	CPD-7021
939	CPD-12204	4-[(4E,6E)-3-oxo-7-phenylhepta-4,6-dien-1-yl]cyclohexa-3,5-diene-1,2-dione	0	a small molecule	1	1.20465e+06	816011	721871	1.40519e+06	1.07765e+06	1	1	1	515568	1	340330	547883	1	317453	429604	215871	1	476623	1	482280	462345	387796	477047	303506	2.74941	292.108	C19 H16 O3	CPD-12204
940	CPD-11550	carbidopa	0	a hydrazine	533411	442200	1	136903	1	267221	1	276335	1.78803e+06	1.25623e+06	1.04678e+06	1	953627	1.04978e+06	1.06222e+06	1.83285e+06	1.35213e+06	2.02866e+06	1.63333e+06	1.83567e+06	1.38729e+06	1.85459e+06	1589861	1460465	1.42476e+06	4.34667	226.092	C10 H14 N2 O4	CPD-11550
941	HG+2	Hg2+	0	a post transition metal cation // a divalent inorganic cation	2.07535e+06	1.86147e+06	1.77605e+06	1765288	1.80073e+06	1.14628e+06	1.9122e+06	1.75284e+06	851416	952770	445979	696244	871756	1.55859e+06	818727	1.0981e+06	987174	1.79581e+06	1.07844e+06	987991	2.06458e+06	806463	1.74676e+06	1.77653e+06	1.85086e+06	2.182	195.966	Hg	HG+2
942	CPD-10269	palmitoleoyl-CoA	cuticular wax biosynthesis // wax esters biosynthesis I // wax esters biosynthesis II // sphingolipid biosynthesis (plants) // phosphatidylcholine acyl editing // triacylglycerol biosynthesis (Chlamydomonas) // methyl ketone biosynthesis (engineered) // fatty acid &beta;-oxidation II (peroxisome) // superpathway of glyoxylate cycle and fatty acid degradation // acyl-CoA hydrolysis // sorgoleone b…	a long-chain 2,3,4-saturated fatty acyl CoA // a hexadecenoyl-CoA (n-C16:1CoA)	107980	1	93611.9	120975	98463.7	170589	160126	187885	101223	381676	373020	400712	220790	106445	93623.5	273174	115494	295618	369721	92669.8	216728	303151	294184	230212	316816	27.0775	999.3	C37 H60 N7 O17 P3 S	CPD-10269
943	L-GLYCERALDEHYDE	L-glyceraldehyde	ceramide degradation	DL-glyceraldehyde	1	1	1	1	1	1	1	1	1	1	1	1	1	1	371089	102674	113423	1	229099	215302	483956	1	377281	205779	369752	1.15444	90.031	C3 H6 O3	L-GLYCERALDEHYDE
944	1-183-2-183-SN-GLYCEROL-PHOSPHOCHOLINE	1-alpha-linolenoyl-2-alpha-linolenoyl-phosphatidylcholine	phospholipid desaturation // phosphatidylcholine biosynthesis II // phosphatidylcholine biosynthesis I // diacylglycerol biosynthesis (PUFA enrichment in oilseed) // phosphatidylcholine acyl editing // phosphatidylcholine biosynthesis IV // superpathway of phospholipid biosynthesis II (plants) // diacylglycerol and triacylglycerol biosynthesis // phospholipases // phosphatidate metabolism, as a s…	phosphatidylcholine-36:6	351084	442003	407167	1	1	197465	240005	168627	376125	154648	389325	306781	458405	205234	447565	312127	311246	324384	1	424298	306944	371252	307660	346431	450755	18.0623	777.525	C44 H76 N O8 P	1-183-2-183-SN-GLYCEROL-PHOSPHOCHOLINE
945	4-GUANIDO-BUTYRAMIDE	4-guanidinobutyramide	0	a small molecule	479291	1	490616	2.81572e+06	1082794	1.20725e+06	5.04763e+06	1.54933e+06	1	409063	330805	323157	398330	355613	310455	1.52134e+06	1	1	1.96129e+06	1	1.25589e+06	393557	952850	930611	372199	3.85	145.109	C5 H13 N4 O	4-GUANIDO-BUTYRAMIDE
946	CPD-14941	3,3',4',5'-tetramethylmyricetin	polymethylated myricetin biosynthesis (tomato) // flavonol glucosylation I	a flavonol derivative	342682	405287	225662	179118	1	342514	425980	558253	1	121208	376489	432018	153415	224148	384873	489306	700871	1	515707	1	480781	420675	472944	335651	292307	1.31	374.101	C19 H18 O8	CPD-14941
947	CPD-12225	beta-fenchocamphorone	fenchol biosynthesis I	a small molecule	1	839796	979030	977811	3.87608e+06	1.564e+06	3.95529e+06	5.30521e+06	1	1	1	693890	252269	418303	566756	749261	452504	206641	329405	762322	604808	1	482644	1	1	6.31556	166.134	C11 H18 O	CPD-12225
948	CPD0-1581	trimethoprim	0	a pyrimidine // an antibiotic	11411158	1	11492286	1	529667	301645	3.58055e+06	717843	305415	1	697833	11709924	1.69243e+06	6552651	11825686	10682781	11121426	10426870	9357897	9366367	12762227	9942235	10273840	1	1	8.72	290.138	C14 H18 N4 O3	CPD0-1581
949	CPD-1103	taxiphyllin	taxiphyllin biosynthesis // glucosinolate activation // taxiphyllin bioactivation	a &beta;-D glucoside // a nitrile	1	99677.8	99420.6	353627	1	161927	166311	1	1	461784	965227	1.48421e+06	1	953202	1.55531e+06	5.07527e+06	4.81744e+06	1	4532109	2151643	1564978	1	1.67519e+06	1.49054e+06	1.77881e+06	1.23	311.099	C14 H17 N O7	CPD-1103
950	CPD-6956	bis-noryangonin	resveratrol biosynthesis	a small molecule	119089	121644	100720	1	105327	74249.9	102842	591705	371452	1	1	457906	1	1	1	605304	821733	1.30744e+06	432991	710356	478406	1	193747	637008	172411	5.43667	229.052	C13 H9 O4	CPD-6956
951	CPD-19486	2-[2-(methylsulfanyl)ethyl]-3-oxobutanedioate	L-homomethionine biosynthesis	a dicarboxylate	1	1	1	1	555128	471017	598711	653572	715217	620239	482563	682309	698512	710150	481322	118944	180348	1.13751e+06	1.08413e+06	1152751	512220	1	1	96077.7	91007.3	0.91	204.008	C7 H8 O5 S	CPD-19486
952	CPD-431	apigenin	luteolin biosynthesis // tricin biosynthesis // isoflavonoid biosynthesis II // superpathway of isoflavonoids (via naringenin) // salvigenin biosynthesis // apigenin glycosides biosynthesis // vitexin and derivatives biosynthesis // acacetin biosynthesis	a flavone	18326760	15531418	20493432	5994316	21073414	43361048	29494126	52902608	43724184	163435	139491	262468	1	149425	229250	548018	408898	241470	539023	314449	290646	167438	171635	247129	1	7.51391	269.046	C15 H9 O5	CPD-431
953	CPD-13668	30-hydroxy-beta-amyrin	glycyrrhetinate biosynthesis	a triterpenoid	13724228	11566409	9897424	1	1	1	1	1	1	11305049	14380548	11425771	18730992	11737018	13249680	9215954	10310298	11094613	9131052	12256921	10704101	10944212	1	1	1	20.71	442.382	C30 H50 O2	CPD-13668
954	DIHYDRONEOPTERIN-P	7,8-dihydroneopterin 3'-phosphate	6-hydroxymethyl-dihydropterin diphosphate biosynthesis I // superpathway of tetrahydrofolate biosynthesis // tetrahydrofolate biosynthesis II	a pterin	405571	333350	187777	89408.9	350153	195776	210528	442810	260338	145533	108930	192134	166951	109995	199532	252887	434136	189032	297001	281465	309381	225059	272135	286258	289009	3.6868	333.05	C9 H12 N5 O7 P	DIHYDRONEOPTERIN-P
955	CPD-14050	N, N-dihydroxytrihomomethionine	glucosinolate biosynthesis from trihomomethionine	an L-<i>N,N</i>-dihydroxypolyhomomethionine	178698	127342	194880	1	251108	1	1	22063090	32300746	19643856	15350182	29698882	27476862	18536440	21276088	13263090	14584317	1	21945478	9143767	20146266	34012572	24995154	31338704	36103676	7.34	222.079	C8 H16 N O4 S	CPD-14050
956	ADENINE	adenine	cytokinins degradation // <i>S</i>-methyl-5'-thioadenosine degradation I // L-methionine salvage cycle I (bacteria and plants) // L-methionine salvage cycle II (plants) // adenine and adenosine salvage II // purine nucleosides salvage II (plant) // purine uptake // Organic Nitrogen Assimilation	a purine // a purine base	28989710	23593004	21637170	18946944	27627338	26699042	18384198	26413186	6617341	15660534	1	1	1	350610	528495	2.08914e+06	1	861035	4.30622e+06	1.03167e+06	684974	1.05233e+06	859026	982424	1	1.29	135.055	C5 H5 N5	ADENINE
957	CPD-11399	(-)-patchoulol	patchoulol biosynthesis	a sesquiterpenoid	4.77108e+06	3.95151e+06	3.30046e+06	3154502	3.59786e+06	3.86042e+06	3.639e+06	4320893	4.38196e+06	1.21707e+06	588837	1	633117	679709	1	1	1.03092e+06	1	1	918564	5.84354e+06	717049	328588	415619	3158520	2.1185	222.198	C15 H26 O	CPD-11399
958	34-DIHYDROXYPHENYLPYRUVATE	3-(3,4-dihydroxyphenyl)pyruvate	rosmarinic acid biosynthesis II // superpathway of rosmarinic acid biosynthesis // aliphatic glucosinolate biosynthesis, side chain elongation cycle // Organic Nitrogen Assimilation // dimethylsulfoniopropanoate biosynthesis I (Wollastonia) // L-asparagine degradation II // L-homomethionine biosynthesis	an aromatic 2-oxo-acid // a 2-oxo carboxylate	476434	477004	348448	393109	618101	653945	418871	408305	444856	1	1.13865e+06	1.06322e+06	1	1	920488	1199559	1.27887e+06	702335	731121	499838	400523	690001	645464	621371	587043	1.22	195.029	C9 H7 O5	34-DIHYDROXYPHENYLPYRUVATE
959	CPD-8215	emodin	cuticular wax biosynthesis // hypericin biosynthesis // chrysophanol biosynthesis	a hydroxyanthraquinone	18326760	15531418	20493432	5994316	21073414	43361048	29494126	52902608	43724184	163435	139491	262468	1	149425	229250	548018	408898	241470	539023	314449	290646	167438	171635	247129	1	7.51391	269.046	C15 H9 O5	CPD-8215
960	CPD-10307	arabidiol	(3<i>E</i>)-4,8-dimethylnona-1,3,7-triene biosynthesis II	a triterpenoid	165809	216467	240167	144945	2.83101e+06	389757	465963	472940	727248	538047	551855	406799	953949	479899	3.33457e+06	2190443	2.48142e+06	2645108	2.17315e+06	3.09364e+06	2727876	2.8777e+06	2787075	2.94829e+06	422662	20.504	444.395	C30 H52 O2	CPD-10307
961	CPD-7526	9,9'-di-cis-zeta-carotene	<i>trans</i>-lycopene biosynthesis II (oxygenic phototrophs and green sulfur bacteria) // superpathway of carotenoid biosynthesis in plants	a carotene	254280	309497	282422	1.00884e+06	1	879760	1.11277e+06	2.4481e+06	1.43275e+06	192908016	1	5363733	1.81128e+06	1.62357e+06	271259008	244682096	274534304	6.57917e+06	244520720	5.65336e+06	218487440	5.92603e+06	227519824	1	977006	11.3864	540.47	C40 H60	CPD-7526
962	CPD-12232	hordatine A	hordatine biosynthesis	an amide	1.40819e+06	1	1	282211	694394	146135	193584	418549	1	1	1	1	1	524249	1	344009	213210	245411	171399	145130	416835	1.89158e+06	394458	1.61445e+06	592601	13.2106	552.313	C28 H40 N8 O4	CPD-12232
963	CPD0-1033	psicofuranine	0	a small molecule	1.17994e+06	310891	425221	272150	557282	625969	561791	1	504071	208408	529987	319793	266593	725751	293883	334998	233393	797727	517532	323410	157495	310362	278130	222853	680016	7.00208	297.108	C11 H15 N5 O5	CPD0-1033
964	CPD-14593	3,4-dihydroxymandelonitrile beta-D-glucoside	3,4-dihydroxymandelonitrile &beta;-<i>D</i>-glucose biosynthesis // glucosinolate activation	an aromatic (<i>R</i>)-hydroxynitrile	1	1	1	1	1	1	1	1	1	1	227473	1	1	1	82043.8	1	180076	270475	157145	1	264318	193165	86346.4	124415	1	9.37	327.094	C14 H17 N O8	CPD-14593
965	CPD-9412	germacra-1(10),4,11(13)-trien-12-al	costunolide biosynthesis // costunolide biosynthesis I	a sesquiterpenoid	1.23516e+06	1.13548e+06	880656	397551	1.03526e+06	607009	712060	1.70361e+06	1.19198e+06	613212	644263	1.01363e+06	719917	389719	795936	1.08759e+06	841983	1	1.04226e+06	1.04722e+06	891415	1	1	1	1	9.994	218.166	C15 H22 O	CPD-9412
966	BILIVERDINE	(Z,Z)-biliverdin-IX alpha	phytochromobilin biosynthesis // heme degradation I	a bilin	760640	1.47952e+06	773768	589679	1	402494	1.5289e+06	1.78136e+06	2.00332e+06	619843	324527	389514	225568	369894	714175	222675	436425	303822	193956	1	571606	557074	340314	199547	516872	6.98478	580.237	C33 H32 N4 O6	BILIVERDINE
967	5-P-RIBOSYL-N-FORMYLGLYCINEAMIDE	N2-formyl-N1-(5-phospho-beta-D-ribosyl)glycinamide	5-aminoimidazole ribonucleotide biosynthesis I // superpathway of purine nucleotides <i>de novo</i> biosynthesis I	a small molecule	422958	208255	1	1	1	1	1	1	1	1	1	344001	103868	124807	108847	424179	189086	159023	150632	250707	433318	259913	364606	262269	215801	1.33	312.033	C8 H13 N2 O9 P	5-P-RIBOSYL-N-FORMYLGLYCINEAMIDE
968	CPD-862	(+)-camphor	(+)-camphor biosynthesis // cuticular wax biosynthesis	camphor	604233	572214	1	1	714663	1	775316	565102	1	1	1	319045	1	1	257816	373437	228237	241736	321698	352939	439923	582670	639472	425484	734735	6.57882	152.118	C10 H16 O	CPD-862
969	QUINOLINATE	quinolinate	nicotine biosynthesis // superpathway of nicotine biosynthesis // NAD biosynthesis from 2-amino-3-carboxymuconate semialdehyde // NAD <i>de novo</i> biosynthesis II (from tryptophan)	a small molecule	280485	237767	226774	1	1	703012	1	1	827768	1	1	1	1	1.64437e+06	1.62553e+06	1.71892e+06	894829	84747.2	1	456944	1.63978e+06	651744	1.58777e+06	1	1	0.53	165.007	C7 H3 N O4	QUINOLINATE
970	CPD-6041	methotrexate	0	a small molecule	452906	241798	4.1295e+06	337170	1	1	3.86915e+06	1	1	1	1	1	1	1	382567	1.26652e+06	2.00514e+06	2.38808e+06	1	3.27548e+06	609926	1.56778e+06	310917	477994	452756	9.65	452.153	C20 H20 N8 O5	CPD-6041
971	CPD-14905	4alpha,14alpha-dimethyl-porifersta-8,25(27)-dienol	7-dehydroporiferasterol biosynthesis	a small molecule	3140593	3.33658e+06	2.84415e+06	381178	452944	306744	322603	310645	393807	344668	388273	346961	817172	400650	184158	1	605616	679185	643856	369898	28303480	28055528	27430156	31330850	327658	21.395	440.404	C31 H52 O	CPD-14905
972	12-OXO-TRANS-10-DODECENOATE	traumatin	traumatin and (<i>Z</i>)-3-hexen-1-yl acetate biosynthesis // superpathway of lipoxygenase // ceramide degradation // acyl-[acyl-carrier protein] thioesterase pathway // phospholipases // triacylglycerol degradation // acyl-CoA hydrolysis // fatty acid &alpha;-oxidation I // fatty acid &beta;-oxidation II (peroxisome) // superpathway of glyoxylate cycle and fatty acid degradation // methyl ketone…	a medium-chain 2,3,4-saturated fatty acid // a monounsaturated fatty acid // an &omega;-oxo fatty acid	4.63112e+06	5565583	5.13504e+06	1	820836	1.86826e+06	2.06937e+06	5.25279e+06	4811651	2.03712e+06	2.05044e+06	1.99905e+06	4299354	1	498191	1	1	1	1	298968	424804	1335280	1.59155e+06	2.56114e+06	1	4.53556	211.136	C12 H19 O3	12-OXO-TRANS-10-DODECENOATE
973	CPD-14834	noscapine	noscapine biosynthesis	an alkaloid	1	1	1.29e+06	665695	1	827704	945376	950243	1394825	1	1	1	463689	1	247259	1	1	186850	1	912593	254247	315427	1	1	246563	7.03615	413.147	C22 H23 N O7	CPD-14834
974	CPD-11433	10-epi-gamma-eudesmol	eudesmol biosynthesis	a sesquiterpenoid	4.77108e+06	3.95151e+06	3.30046e+06	3154502	3.59786e+06	3.86042e+06	3.639e+06	4320893	4.38196e+06	1.21707e+06	588837	1	633117	679709	1	1	1.03092e+06	1	1	918564	5.84354e+06	717049	328588	415619	3158520	2.1185	222.198	C15 H26 O	CPD-11433
975	CPD-11421	zerumbone	zerumbone biosynthesis	a sesquiterpenoid	1.23516e+06	1.13548e+06	880656	397551	1.03526e+06	607009	712060	1.70361e+06	1.19198e+06	613212	644263	1.01363e+06	719917	389719	795936	1.08759e+06	841983	1	1.04226e+06	1.04722e+06	891415	1	1	1	1	9.994	218.166	C15 H22 O	CPD-11421
976	S-RETICULINE	(S)-reticuline	(<i>S</i>)-reticuline biosynthesis I // magnoflorine biosynthesis // morphine biosynthesis // papaverine biosynthesis // epiberberine biosynthesis // coptisine biosynthesis // palmatine biosynthesis // noscapine biosynthesis // chelerythrine biosynthesis // sanguinarine and macarpine biosynthesis // dehydroscoulerine biosynthesis // berberine biosynthesis	a small molecule	1	1	1	1	1	1	1	1	1.18682e+06	880700	3.46326e+06	3.09124e+06	1.64358e+06	1.03407e+06	917693	967769	1.0723e+06	1.49717e+06	787478	604317	741866	1.12055e+06	1	1	2.85495e+06	15.004	330.173	C19 H24 N O4	S-RETICULINE
977	CPD-11259	(+)-7-epi-jasmonoyl-L-isoleucine	jasmonoyl-amino acid conjugates biosynthesis I // jasmonoyl-amino acid conjugates biosynthesis II // superpathway of jasmonoyl-amino acid conjugates biosynthesis // jasmonoyl-L-isoleucine inactivation	a jasmonoyl-L-isoleucine	1	1	1	1	1	1	3.3372e+06	1	2494594	1.31931e+06	1.46663e+06	2.4123e+06	1.64492e+06	2.10035e+06	2107952	7139798	1	4449139	4.8986e+06	2.21246e+06	2.44397e+06	1	1	1	1	18.02	322.204	C18 H28 N O4	CPD-11259
978	CPD-14848	genistin 7-gentiobioside	genistin gentiobioside biosynthesis	an isoflavone-7-O-&beta;-D-glucoside	1	1	1	1	261191	302050	283109	1	296297	325864	331084	298784	275739	284273	286471	331841	309605	304423	311450	331002	321811	335082	384173	347929	288211	25.31	594.159	C27 H30 O15	CPD-14848
979	PHOSPHORIBOSYL-FORMAMIDO-CARBOXAMIDE	5-formamido-1-(5-phospho-D-ribosyl)-imidazole-4-carboxamide	inosine-5'-phosphate biosynthesis II // superpathway of purine nucleotides <i>de novo</i> biosynthesis I	a carboxamide	541394	430852	1	141362	447016	130994	137622	143566	1	218920	289989	276433	1	1	228733	384113	290143	98191.5	349875	121567	136585	202704	164776	1	1	1.53	364.047	C10 H13 N4 O9 P	PHOSPHORIBOSYL-FORMAMIDO-CARBOXAMIDE
980	CPD-9620	robustaquinone F	cuticular wax biosynthesis // robustaquinone biosynthesis	a hydroxyanthraquinone	2.36717e+06	1.60211e+06	1	1.51184e+06	7.27349e+06	843532	1	222005	1	1.56366e+06	1.22659e+06	2.36933e+06	1	1.09276e+06	1.8025e+06	2.50539e+06	2.65065e+06	1.32252e+06	1.92737e+06	1326346	2719407	1371472	1.29759e+06	1.51621e+06	1.25267e+06	2.64286	302.041	C15 H10 O7	CPD-9620
981	CPD0-1438	diimidotriphosphate	0	a small molecule	530322	942903	1.16257e+06	1.18016e+06	1.1665e+06	1.16513e+06	1.1587e+06	385381	355246	544066	1179665	2848992	1	1	1.07374e+06	1.02011e+06	3.58657e+06	1	2112944	1.39789e+06	1.01759e+06	484178	350620	1.23947e+06	1	1.31857	255.94	H7 N2 O8 P3	CPD0-1438
982	16-METHOXY-23-DIHYDRO-3-HYDROXYTABERSON	(3R)-3-hydroxy-16-methoxy-2,3-dihydrotabersonine	vindoline, vindorosine and vinblastine biosynthesis	a small molecule	459135	627757	667726	472918	1	318640	283179	296594	398355	1.85052e+06	2.17114e+06	2.33769e+06	2234834	1.20878e+06	2582937	1	2.44379e+06	977829	1	3038661	2.21748e+06	2903655	2.35701e+06	1	565960	6.34238	385.214	C22 H29 N2 O4	16-METHOXY-23-DIHYDRO-3-HYDROXYTABERSON
983	CPD-9741	heliocide H1	heliocides biosynthesis	a terpenoid	1	1	370402	1	533469	3494938	355983	671615	553435	354209	260490	4309113	1	542202	4644317	652676	3.50315e+06	812384	614578	598430	4006028	1	2.75203e+06	2.53947e+06	5.15789e+06	3.68	409.2	C25 H29 O5	CPD-9741
984	CPD-15001	cyanidin-3-O-rutinoside	anthocyanin biosynthesis	an anthocyanidin-3-<i>O</i>-&beta;-D-glucoside	1	1	1	1	261191	302050	283109	1	296297	325864	331084	298784	275739	284273	286471	331841	309605	304423	311450	331002	321811	335082	384173	347929	288211	25.31	594.159	C27 H30 O15	CPD-15001
985	CPD1F-135	trans-neoxanthin	neoxanthin biosynthesis // superpathway of carotenoid biosynthesis in plants	a xanthophyll	4.70191e+06	7472404	6801037	5.24581e+06	1	280723	388527	352176	765600	310262	4491959	1	1.29582e+06	694056	1	1646694	621463	1	1	1	2.07721e+06	1	895991	1.35731e+06	1.75795e+06	15.4494	600.416	C40 H56 O4	CPD1F-135
986	CPD-8679	colneleate	divinyl ether biosynthesis I // superpathway of lipoxygenase // ceramide degradation // fatty acid &alpha;-oxidation I // acyl-[acyl-carrier protein] thioesterase pathway // phospholipases // triacylglycerol degradation // methyl ketone biosynthesis (engineered) // alkane oxidation	a divinyl ether fatty acid	1	1	49611012	57658004	162984928	2.08649e+06	496986	298733	1	1	1	208730	41589936	247416	589682	189870	286013	489199	1	270641	944456	565147	590124	723404	49015468	6.94947	293.211	C18 H29 O3	CPD-8679
987	HYDROXY-METHYL-BUTENYL-DIP	(E)-4-hydroxy-3-methylbut-2-en-1-yl diphosphate	methylerythritol phosphate pathway I // taxadiene biosynthesis (engineered) // superpathway of ergosterol biosynthesis II // superpathway of geranylgeranyl diphosphate biosynthesis II (via MEP) // isoprene biosynthesis I // methylerythritol phosphate pathway II	a small molecule	734488	573522	666995	630001	637332	568677	638714	646523	743134	770591	542695	509791	508834	302331	278115	598764	397277	516946	507255	523269	307707	357865	284192	248983	371467	0.92	258.979	C5 H9 O8 P2	HYDROXY-METHYL-BUTENYL-DIP
988	CPD-13612	sphinganine (C18)	phosphate acquisition // ceramide degradation // sphingolipid biosynthesis (plants)	a D-<i>erythro</i> sphinganine	31126392	28082346	1438787	2.21928e+06	2.32618e+06	2.24977e+06	1.55057e+06	1.74683e+06	594738	1.98614e+06	1.90354e+06	365150	817167	730469	351809	1.10154e+06	1	1	1	806519	709134	669837	718508	183720	160658	18.6745	302.308	C18 H40 N O2	CPD-13612
989	4-PHOSPHONOOXY-THREONINE	4-phosphooxy-L-threonine	0	a small molecule	209053	1	1	95953.5	190397	253077	361603	98269.2	174624	181201	280640	284638	164104	206706	302987	177441	249428	1	150215	1	159162	197279	186025	140855	167714	1.20762	213.002	C4 H8 N O7 P	4-PHOSPHONOOXY-THREONINE
990	3-CARBOXY-3-HYDROXY-ISOCAPROATE	(2S)-2-isopropylmalate	L-leucine biosynthesis // superpathway of branched chain amino acid biosynthesis	a small molecule	428436	3.36673e+06	5.28607e+06	10292573	1	3.28884e+06	5.76029e+06	1.38049e+06	1	1	1	1402224	1.63319e+06	1782945	1.20727e+06	786329	613994	311770	789928	461087	1.19652e+06	962546	1.33184e+06	1.05636e+06	1.02226e+06	1.23	174.053	C7 H10 O5	3-CARBOXY-3-HYDROXY-ISOCAPROATE
991	FRUCTOSE-16-DIPHOSPHATE	beta-D-fructose 1,6-bisphosphate	glycolysis II (from fructose 6-phosphate) // superpathway of anaerobic sucrose degradation // glycolysis IV (plant cytosol) // superpathway of cytosolic glycolysis (plants), pyruvate dehydrogenase and TCA cycle // furaneol and mesifurane biosynthesis // CA1P biosynthesis // sucrose biosynthesis I (from photosynthesis)	a hexose 6-phosphate // a sugar bisphosphate	1	1	651576	1.02183e+06	164349	271016	431186	288514	622770	718709	759430	427832	1.35859e+06	699371	365710	86090.5	76700.6	91124.1	77356.2	72120.7	581482	510719	558036	462967	491304	1.01	335.962	C6 H10 O12 P2	FRUCTOSE-16-DIPHOSPHATE
992	CPD-14961	kaempferide 3-O-glucoside	flavonol glucosylation I // kaempferide triglycoside biosynthesis	a flavonol-3-<i>O</i>-&beta;-D-glucoside	139675	127371	132817	207129	1	1	150528	1	112351	156171	206839	177933	1	1	197713	289235	190521	117633	226836	204317	247601	191815	186746	175167	141803	3.775	462.114	C22 H22 O11	CPD-14961
993	CPD-17374	tri-acyl estolide	phospholipases // choline biosynthesis III // superpathway of choline biosynthesis // phosphatidate metabolism, as a signaling molecule // diacylglycerol and triacylglycerol biosynthesis // phospholipases (Chlamydomonas) // phosphatidate metabolism, as a signaling molecule (Chlamydomonas) // CDP-diacylglycerol biosynthesis II // phosphatidylglycerol biosynthesis I (plastidic) // superpathway of p…	a carboxylic ester // a 1,2-diacyl-<i>sn</i>-glycerol 3-phosphate	1	1	1	1	1	1	628494	1	1	517966	670055	523690	920096	583707	724335	492253	501161	580653	525994	712890	529323	544544	492649	559318	1	18.49	930.746	C57 H102 O9	CPD-17374
994	CPD-7107	deoxycohumulone	hyperforin and adhyperforin biosynthesis // colupulone and cohumulone biosynthesis // superpathway of bitter acids biosynthesis	a 2-acyl-4,6-bisprenylphloroglucinol	1	1	1	1	1	1	1	1	654360	1	727517	1	1	340556	195854	462856	1	856380	2161364	1.38562e+06	849025	624396	1	1	267011	1.65	331.19	C20 H27 O4	CPD-7107
995	CPD-10525	indigo	indigo biosynthesis	an indole // a dye	1	1	147299	112416	638178	1.35789e+06	1.3276e+06	975844	3.33218e+06	2.28652e+06	1.92448e+06	3691786	3.42936e+06	2.36763e+06	2771621	1.62614e+06	1.76261e+06	1.48921e+06	2.55912e+06	1.09664e+06	2572570	3736958	3.01095e+06	3.83388e+06	1	6.50909	262.073	C16 H10 N2 O2	CPD-10525
996	CPD-10542	UDP-fucose	cardenolide glucosides biosynthesis	a UDP-sugar	1	1	1	1	1	1	78389.9	197269	266859	138875	1	309424	217083	121469	180063	1	102113	1	209027	1	169838	352610	206452	330901	368083	7.47	548.044	C15 H22 N2 O16 P2	CPD-10542
997	CPD-8925	guattegaumerine	bisbenzylisoquinoline alkaloid biosynthesis	an alkaloid	640231	544365	983195	725355	1	1	1	1	1	292320	488622	749565	286308	589008	474742	2.17207e+06	1.74597e+06	1280380	1913061	551049	699286	873826	508484	1	1	20.4611	598.307	C36 H42 N2 O6	CPD-8925
998	CPD-5742	amobarbital	0	a small molecule	1	785801	602605	1	841136	1	204545	348484	1	284855	1	1	147408	225959	1	472648	546686	739706	236447	464486	95120.6	223266	377492	1	300911	5.89	225.124	C11 H17 N2 O3	CPD-5742
999	CPD0-2496	N4-aminocytidine	0	a small molecule	313624	1	1	1.14929e+06	264066	1	1	1	278374	1	346514	153215	264968	254955	581545	597313	358546	717284	748218	653750	666330	989092	473405	539904	727062	2.07526	257.101	C10 H15 N3 O5	CPD0-2496
1000	CPD-14837	(+)-sesaminol	sesaminol glucoside biosynthesis	a lignan	1	1	1	1	1	1	570051	1	1	721167	1	1	502046	430951	872849	1.55109e+06	1.52728e+06	1.48161e+06	1.59599e+06	1.54724e+06	1.13269e+06	1.14199e+06	1.00121e+06	1.21732e+06	1	1.23	370.104	C20 H18 O7	CPD-14837
1001	CPD-14849	quercetin 3-O-beta-D-glucosyl-(1->2)-beta-D-glucoside	flavonol glucosylation I // quercetin glycoside biosynthesis (Arabidopsis) // superpathway of flavones and derivatives biosynthesis // superpathway of flavones and derivatives biosynthesis // quercetin triglucoside biosynthesis	a flavonol 3-<i>O</i> &beta;-D-glucosyl-(1->2)-&beta;-D-glucoside	445668	373766	239696	402205	366831	403500	423181	447998	421907	491957	671601	1.09461e+06	408985	274096	794949	841170	1099985	725700	825603	778645	781757	744675	306341	546231	895752	10.862	626.143	C27 H30 O17	CPD-14849
1002	CPD-11378	(-)-beta-santalene	0	a sesquiterpenoid	4770670	3.95063e+06	3.30021e+06	3.14313e+06	3.5297e+06	3.66427e+06	3.30916e+06	3837965	1.94055e+06	1	121061	1	184570	405046	188198	1	1	145027	163331	600692	528297	331211	236790	1630484	1.89835e+06	5.44619	204.189	C15 H24	CPD-11378
1003	CPD-4302	2'-O-methyllicodione	echinatin biosynthesis	a small molecule	243885	1	272481	363708	531285	528664	715342	350644	870098	1	582874	440921	453275	1	407100	1	228993	1	717365	276079	327051	384733	377956	546926	777137	5.475	285.079	C16 H13 O5	CPD-4302
1004	DINITROPHENYLHYDRAZINE	dinitrophenylhydrazine	0	a hydrazine // a C-nitro compound	544571	403093	224550	1	505668	291856	1	342562	385591	1	147535	118443	1	1	1	139322	1	532488	306884	328232	140699	1	1	1	1	1.22	198.038	C6 H6 N4 O4	DINITROPHENYLHYDRAZINE
1005	PSEUDOTROPINE	pseudotropine	calystegine biosynthesis	a small molecule	856792	808102	622550	540943	440925	163192	515563	257952	381838	304812	193888	119757	1	278086	1	460283	1	882549	649892	650557	557234	439293	464787	516147	499894	3.40909	142.12	C8 H16 N O	PSEUDOTROPINE
1006	CPD-9846	quinidine	cinchona alkaloids biosynthesis	an alkaloid	808795	1.57335e+06	1.26727e+06	390491	1.50524e+06	1.21472e+06	1.56286e+06	1.57272e+06	2.14283e+06	1.20128e+06	948464	1.2258e+06	945845	1.06579e+06	1.42967e+06	2.31229e+06	1	3.30051e+06	2.68216e+06	1	1.39118e+06	1712018	1.13996e+06	1.48806e+06	1	3.04045	325.192	C20 H25 N2 O2	CPD-9846
1007	CPD-8229	punicate	ceramide degradation // acyl-[acyl-carrier protein] thioesterase pathway // phospholipases // triacylglycerol degradation // acyl-CoA hydrolysis // fatty acid &alpha;-oxidation I // fatty acid &beta;-oxidation II (peroxisome) // superpathway of glyoxylate cycle and fatty acid degradation // methyl ketone biosynthesis (engineered) // alkane oxidation // wax esters biosynthesis II // terminal olefi…	a long-chain 2,3,4-saturated fatty acid // a polyunsaturated fatty acid	2.93788e+06	3.30996e+06	4.2504e+06	1	1.30468e+06	2.03478e+06	1	1	1	425627	2.84833e+06	1	2.75325e+06	1	2.62214e+06	1.75991e+06	1.33401e+06	2.06132e+06	1.39191e+06	1.34447e+06	942384	1.70322e+06	1.32726e+06	825358	745216	8.68526	277.216	C18 H29 O2	CPD-8229
1008	3-METHYLTHIOPROPANALDOXIME	(E)-4-(methylsulfanyl)butanal oxime	glucosinolate biosynthesis from homomethionine	an (<i>E</i>)-&omega;-(methylsulfanyl)alkanal oxime	572924	3.3964e+06	5.17764e+06	9610760	1.04962e+06	3250656	4.56022e+06	2.2655e+06	576492	1.18115e+06	566105	2395194	308934	1.38652e+06	1.78088e+06	2.27933e+06	1.84899e+06	2.39596e+06	2.2536e+06	1.61203e+06	1485132	2.17104e+06	1.464e+06	1412569	2.42855e+06	5.19	133.057	C5 H11 N O S	3-METHYLTHIOPROPANALDOXIME
1009	CPD-470	L-2,4-diaminobutanoate	&gamma;-glutamyl cycle	an L-amino acid	90437	138912	99584.1	1	1	1	1	1	1	67315696	59850024	87196152	728325	61739948	78448160	122738056	134821296	892825	2169101	645803	99083512	73088952	72939568	77912616	76690024	1.76	119.082	C4 H11 N2 O2	CPD-470
1010	CPD-4101	24-methylidenelophenol	phytosterol biosynthesis (plants)	a steroid	3656079	3549445	3.41523e+06	3.58373e+06	3303942	582641	860478	1.7461e+06	1.32044e+06	562482	3.89609e+06	1	5525688	3.89998e+06	1689037	1	3.52178e+06	1	1.82529e+06	1	945749	1481193	1	1	1.00771e+06	15.5884	412.375	C29 H48 O	CPD-4101
1011	CPD-7619	heptanoate	ceramide degradation // acyl-[acyl-carrier protein] thioesterase pathway // phospholipases // triacylglycerol degradation // acyl-CoA hydrolysis // fatty acid &alpha;-oxidation I // fatty acid &beta;-oxidation II (peroxisome) // superpathway of glyoxylate cycle and fatty acid degradation // methyl ketone biosynthesis (engineered) // alkane oxidation	a medium-chain 2,3,4-saturated fatty acid // a saturated fatty acid	175836	188201	184265	181500	195009	166808	249888	246501	243622	258808	380293	496390	366796	399722	441230	1.45879e+06	1	324471	612322	1230684	1.93441e+06	156604	2402175	2.67286e+06	1.48593e+06	1.86417	129.091	C7 H13 O2	CPD-7619
1012	N-HYDROXYL-TRYPTAMINE	N-hydroxyl-tryptamine	indole-3-acetate biosynthesis II	a small molecule	2.3171e+06	4.11266e+06	4038927	1.59062e+06	3072073	2.2672e+06	3337117	2.754e+06	3.13069e+06	2421304	2496216	2656941	1	2.53108e+06	1	1	1.41565e+06	1	1	2914886	2.13517e+06	1	1	156038	490518	1.96778	176.098	C10 H12 N2 O	N-HYDROXYL-TRYPTAMINE
1013	FAD-STEM-GROUP	FAD stem group	0	Superatoms	145323	164160	139156	134760	122905	144084	161878	191171	179596	152782	201790	151041	1	194698	210150	185520	211441	201592	181753	1	232110	1	1	1	171169	24.41	559.107	C15 H25 N6 O13 P2	FAD-STEM-GROUP
1014	CPD-7996	littorine	hyoscyamine and scopolamine biosynthesis // superpathway of hyoscyamine and scopolamine biosynthesis	a small molecule	1	342690	282442	1	354844	1	369788	530698	693033	375999	260530	361573	1	1148978	1	2.88412e+06	1	2.90572e+06	1.53518e+06	670451	965764	2.3655e+06	1.69031e+06	2185110	1.97248e+06	2.63263	290.173	C17 H24 N O3	CPD-7996
1015	CPD-6364	HBOA	DIBOA-glucoside biosynthesis // superpathway of benzoxazinoid glucosides biosynthesis	a benzoxazinoid	929870	869774	1	311218	1.01095e+06	684003	296436	194109	1128073	1	118956	1	1	1	1	1	1	1	1	1	410606	426057	1	470340	485459	1.23846	165.044	C8 H7 N O3	CPD-6364
1016	CREATINE-P	Nomega-phosphocreatine	0	a phosphorylated amino acid // a non-&alpha; amino acid	410931	311410	204091	291924	135825	233162	318082	754569	246878	271514	184645	455819	197038	160619	238066	1.07069e+06	1.11565e+06	177779	915784	837447	94509.5	127632	131816	173519	148679	4.7808	209.024	C4 H8 N3 O5 P	CREATINE-P
1017	CYSTINE	L-cystine	0	cystine // a non-proteinogenic &alpha;-amino acid	161164	1.43101e+06	2.3701e+06	1	1	1	1	133665	1	93389.4	162267	171847	1	119868	136731	118477	121946	90666.6	147297	91677.3	216598	124879	118727	128133	101161	2.51	240.026	C6 H12 N2 O4 S2	CYSTINE
1018	CPD-14516	5-hydroxy-gamma-coniceine	&gamma;-coniciene and coniine biosynthesis	an alkaloid	167817	1	1	1	1	107482	100561	138029	1	149076	255265	195616	92382.4	1	1	174000	1	294546	246729	240007	219026	1	172849	1	1	2.20286	141.115	C8 H15 N O	CPD-14516
1019	TRANS-CIS-UNDECAPRENYL-GROUP	di-trans,octa-cis-undecaprenyl group	0	a polyprenol group	1	1	1	1	1	1	1	1	1	1	1	1	1	1	1	1	1.46219e+06	1.60091e+06	1	1.82032e+06	1.45462e+06	1.49611e+06	1.29967e+06	1.51493e+06	1	18.74	750.683	C55 H90	TRANS-CIS-UNDECAPRENYL-GROUP
1020	GLUTARATE	glutarate	alkane oxidation // L-lysine degradation I // lysine degradation III	an &alpha;,&omega;-dicarboxylate	1	1	1	1	1	1	1	1	3.44672e+06	3.06048e+06	2.78711e+06	3.33132e+06	3068332	2.79936e+06	2754975	4.49411e+06	3.27614e+06	3996592	4034411	4.0439e+06	3.16628e+06	3.10332e+06	3092160	3046635	3320050	0.91	130.025	C5 H6 O4	GLUTARATE
1021	2-KETO-GLUTARAMATE	2-oxoglutaramate	aliphatic glucosinolate biosynthesis, side chain elongation cycle // Organic Nitrogen Assimilation // dimethylsulfoniopropanoate biosynthesis I (Wollastonia) // L-asparagine degradation II // L-homomethionine biosynthesis // <i>S</i>-methyl-5-thio-&alpha;-D-ribose 1-phosphate degradation I // L-methionine salvage cycle I (bacteria and plants) // L-methionine salvage cycle II (plants)	a 2-oxo carboxylate	1	1	2.25728e+06	1.37189e+06	1.58257e+06	1.52965e+06	2.01219e+06	275550	1.19764e+06	540334	1.65752e+06	935096	1195747	964444	976163	464124	669140	722074	1.038e+06	1	806343	1.16145e+06	732893	941114	1.29396e+06	4.78045	144.029	C5 H6 N O4	2-KETO-GLUTARAMATE
1022	CPD-18334	2-carboxy-1,4-naphthoquinone	phylloquinol biosynthesis // superpathway of phylloquinol biosynthesis	a small molecule	1	1	1	1	1	1	1	1	10897605	11429898	9019142	1	9876462	9295307	8912222	17364312	11551447	16357501	14370792	15445533	12042586	12131039	11362870	11900079	12206766	0.91	201.014	C11 H5 O4	CPD-18334
1023	PYROPHOSPHATE-GROUP	a pyrophosphate group	0	a simple group	1	1	1	881104	1.01572e+06	1	1.54539e+06	1	1	1.35851e+06	1.38699e+06	1.83581e+06	1	1	1.84116e+06	1.01725e+06	2209379	1.06679e+06	1	782144	1907437	1.5087e+06	1.61844e+06	1.57139e+06	1.96606e+06	3.31	174.922	H O7 P2	PYROPHOSPHATE-GROUP
1024	DIHYDROCHELIRUBINE	dihydrochelirubine	sanguinarine and macarpine biosynthesis	a small molecule	76457.3	130736	105266	1	115043	123930	129740	130080	74487.5	116700	94495.9	129569	79400.1	90014.6	126815	100491	94647	84151.7	92546.8	103244	116186	105811	125957	99003.9	118371	1.66	363.113	C21 H17 N O5	DIHYDROCHELIRUBINE
1025	CPD-14899	7-dehydroporiferasterol	7-dehydroporiferasterol biosynthesis // sphingolipid biosynthesis (plants)	a sterol	1	1	8986168	1	1	1014396	1.25492e+06	2.19641e+06	1.31222e+06	1	1	1	1	726446	997209	423455	1	605700	735436	786065	635676	702842	1	1	1	15.6185	410.347	C29 H46 O	CPD-14899
1026	2-C-METHYL-D-ERYTHRITOL-4-PHOSPHATE	2-C-methyl-D-erythritol 4-phosphate	methylerythritol phosphate pathway I // taxadiene biosynthesis (engineered) // superpathway of ergosterol biosynthesis II // superpathway of geranylgeranyl diphosphate biosynthesis II (via MEP) // isoprene biosynthesis I // methylerythritol phosphate pathway II	a small molecule	611948	539625	1	1	482703	2.05107e+06	1	1.52323e+06	1	1	13229484	1.42327e+06	10899087	10285791	470642	4.27065e+06	1.39203e+06	1.86374e+06	9812056	6.3566e+06	7285710	1.43004e+06	9516402	10128489	1.89909e+06	2.3295	214.02	C5 H11 O7 P	2-C-METHYL-D-ERYTHRITOL-4-PHOSPHATE
1027	CPD-8762	alpha-longipinene	oleoresin sesquiterpene volatiles biosynthesis // superpathway of oleoresin turpentine biosynthesis	a sesquiterpenoid	4770670	3.95063e+06	3.30021e+06	3.14313e+06	3.5297e+06	3.66427e+06	3.30916e+06	3837965	1.94055e+06	1	121061	1	184570	405046	188198	1	1	145027	163331	600692	528297	331211	236790	1630484	1.89835e+06	5.44619	204.189	C15 H24	CPD-8762
1028	CPD-10122	1,4-beta-D-glucan	starch degradation II	a glycogen // ethyl iodide	487182	348511	157407	1	628537	891372	108555	456582	610371	1.58865e+06	1695870	1.73066e+06	1.75967e+06	1700269	1.80623e+06	1	1	1.69299e+06	1.80018e+06	1.95557e+06	1.88429e+06	1.86708e+06	1.86279e+06	1.79253e+06	918718	20.2964	666.218	C24 H42 O21	CPD-10122
1029	CPD-12581	S-(2E,6E)-farnesyl-L-cysteine	glutathione-mediated detoxification II // farnesylcysteine salvage pathway	an S-prenyl-L-cysteine // an isoprenoid // an amino acid derivative	1	1	1	774234	1	1	1.72995e+06	2.89024e+06	1.8653e+06	941029	963665	352672	2.9435e+06	2.46206e+06	603775	410411	662903	387884	860370	460132	3624457	569453	3.12001e+06	1	3.48781e+06	3.32263	325.209	C18 H31 N O2 S	CPD-12581
1030	CPD-9827	ayapin	simplecoumarins biosynthesis	a coumarin	315168	1	1	1	1	1	1	1	1	1.46303e+06	1.70259e+06	2.38142e+06	1489597	1.35985e+06	1739727	2.47288e+06	2.03926e+06	1.9186e+06	1.49087e+06	1.7832e+06	1156578	1.03124e+06	1.77999e+06	1.96358e+06	1.32869e+06	1.28	190.025	C10 H6 O4	CPD-9827
1031	5-AMINO-2-OXOPENTANOATE	5-amino-2-oxopentanoate	aliphatic glucosinolate biosynthesis, side chain elongation cycle // Organic Nitrogen Assimilation // dimethylsulfoniopropanoate biosynthesis I (Wollastonia) // L-asparagine degradation II // L-homomethionine biosynthesis // L-proline biosynthesis IV	a 2-oxo carboxylate	1	1	215419	939040	408687	2.10044e+06	2412305	682076	2468525	1.80091e+06	1.27865e+06	1.92438e+06	1.01068e+06	1.39589e+06	1.37895e+06	3.19941e+06	2998571	2.65898e+06	5247899	2.45616e+06	4.23601e+06	3590045	3.69399e+06	4.25298e+06	4493931	1.75	131.058	C5 H9 N O3	5-AMINO-2-OXOPENTANOATE
1032	CPD-18127	2-hydroxy-4-[(1E)-3-oxoprop-1-en-1-yl]-2H-pyran-6-carboxylate	arabidopyrone biosynthesis	a phenylpropanoid	476434	477004	348448	393109	618101	653945	418871	408305	444856	1	1.13865e+06	1.06322e+06	1	1	920488	1199559	1.27887e+06	702335	731121	499838	400523	690001	645464	621371	587043	1.22	195.029	C9 H7 O5	CPD-18127
1033	AMINO-RIBOSYLAMINO-1H-3H-PYR-DIONE	5-amino-6-(D-ribitylamino)uracil	flavin biosynthesis I (bacteria and plants)	a modified nucleobase	1	343659	585956	1235233	1	6.64329e+06	1	1	4.72036e+06	2.86189e+06	6.80822e+06	4685061	988476	2.91689e+06	1.3813e+06	1.58301e+06	1375099	983640	1.2334e+06	1.104e+06	3.41673e+06	1.79886e+06	1.99091e+06	746773	1	5.497	276.111	C9 H16 N4 O6	AMINO-RIBOSYLAMINO-1H-3H-PYR-DIONE
1034	CPD-15286	1-O-malyl-beta-D-glucose	anthocyanidin 3-malylglucoside biosynthesis (acyl-glucose dependent)	a C4-dicarboxylate	1	1	505502	372515	612190	379588	607294	439851	1	151284	119046	144587	142838	271681	142648	558487	446588	470018	511847	270667	114478	178358	155913	180009	209592	5.54455	295.066	C10 H15 O10	CPD-15286
1035	CPD-12571	selgin	tricin biosynthesis // tricetin methylation	a 3'-methoxyflavonid // a 5'-hydroxyflavone	152047	174660	113519	1	1	143923	1	1	1	397576	1	1	186444	314648	287554	965685	702201	507331	920643	816752	484524	479214	573569	567436	389097	2.43167	315.043	C16 H11 O7	CPD-12571
1036	CPD-8074	1-18:3-2-16:0-monogalactosyldiacylglycerol	triacylglycerol biosynthesis (Chlamydomonas) // galactolipid biosynthesis I // arachidonate biosynthesis I (6-desaturase, lower eukaryotes) // icosapentaenoate biosynthesis I (lower eukaryotes) // docosahexaenoate biosynthesis I (lower eukaryotes) // linoleate biosynthesis I (plants) // hydroxylated fatty acid biosynthesis (plants) // glycolipid desaturation	monogalactosyldiacylglycerol-34:3	1.62291e+06	1.56962e+06	1347649	1.93803e+06	1	1.80078e+06	1	1	6.92584e+06	1	1	9592541	5809016	178280	318221	602894	545941	838227	136326	144836	4839582	6.78915e+06	6024316	5.74217e+06	5.15379e+06	19.3805	752.542	C43 H76 O10	CPD-8074
1037	CPD-9728	menaquinone-8	cuticular wax biosynthesis // reductive TCA cycle I // L-lysine degradation I // <i>trans</i>-lycopene biosynthesis II (oxygenic phototrophs and green sulfur bacteria) // superpathway of carotenoid biosynthesis in plants // UMP biosynthesis I // superpathway of pyrimidine ribonucleotides <i>de novo</i> biosynthesis // superpathway of pyrimidine deoxyribonucleotides <i>de novo</i> biosynthesis // …	a vitamin K // a menaquinone	217695	294094	274019	1	1	1	459062	1	4796058	247669	295261	2.30376e+06	519578	1.77132e+06	1.08208e+06	1.38631e+06	303487	488920	1	1	851700	2396601	1	1	1	20.195	716.56	C51 H72 O2	CPD-9728
1038	PALMITALDEHYDE	palmitaldehyde	ceramide degradation	a 1-alkanal	1	1	1.61684e+06	1.77872e+06	2.80068e+06	1	1	1	1710184	1.0453e+06	1.57114e+06	1.09291e+06	1.71329e+06	1	2.07661e+06	2.22468e+06	1	1	1.36949e+06	766630	1.30927e+06	1	1	1455621	1	15.5486	240.247	C16 H32 O	PALMITALDEHYDE
1039	CPD-17640	18-hydroxystearate	ceramide degradation // fatty acid &alpha;-oxidation I // acyl-[acyl-carrier protein] thioesterase pathway // phospholipases // triacylglycerol degradation // wax esters biosynthesis II // terminal olefins biosynthesis I // methyl ketone biosynthesis (engineered) // alkane oxidation // sporopollenin precursors biosynthesis	an &omega;-hydroxy long-chain fatty acid	1.64814e+06	1.69446e+06	1788840	1.9971e+06	2.68691e+06	2.21681e+06	2.44449e+06	3.85856e+06	2133445	1.31697e+06	1.81358e+06	2294170	1.8394e+06	2.17446e+06	1912455	3.70328e+06	3.3963e+06	2675339	3.65019e+06	1.19547e+06	872286	832751	815365	966747	1	18.76	299.262	C18 H35 O3	CPD-17640
1040	PELARGONIDIN-CMPD	pelargonidin	2,3-<i>cis</i>-flavanols biosynthesis // proanthocyanidins biosynthesis from flavanols // anthocyanin biosynthesis // anthocyanin biosynthesis (pelargonidin 3-<i>O</i>-glucoside)	an anthocyanidin with a 3-hydroxy group	18326760	15531418	20493432	5994316	21073414	43361048	29494126	52902608	43724184	163435	139491	262468	1	149425	229250	548018	408898	241470	539023	314449	290646	167438	171635	247129	1	7.51391	269.046	C15 H9 O5	PELARGONIDIN-CMPD
1041	CPD-19607	2-pyrrolidone	0	a small molecule	1	1	1	1	1	1	1	1	1	1	1	1	1	1	144569	146751	209837	1	170267	125824	111056	119078	114901	121875	137943	2.95	85.0513	C4 H7 N O	CPD-19607
1042	CPD-12371	7',9'-cis-lycopene	0	a carotenoid	314544	1	328790	1	3.60649e+06	3.65144e+06	4.1556e+06	4.18475e+06	1	4224948	378832	457309	246431	125305	159938000	131598744	170151936	167760736	145809440	130445864	119160208	1	1	1	4.16528e+06	13.1347	536.438	C40 H56	CPD-12371
1043	CHOLESTEROL	cholesterol	sphingolipid biosynthesis (plants) // &alpha;-tomatine biosynthesis // plant sterol biosynthesis II // cholesterol biosynthesis (plants) // cholesterol biosynthesis I // solasodine and soladulcidine biosynthesis // superpathway of glycoalkaloid metabolism (Solanaceae)	a 3&beta;-hydroxysteroid	1	1	648162	3.22154e+06	460706	1	1	1	307849	409009	747204	493740	456010	617902	270288	517501	527340	431481	1	1.56782e+06	1.70143e+06	2880462	1.76103e+06	2667933	1	16.7867	386.357	C27 H46 O	CHOLESTEROL
1044	CPD-12392	1-(methylsulfanyl)-5-aci-nitropentane	glucosinolate biosynthesis from dihomomethionine	a 1-(methylsulfanyl)-n-<i>aci</i>-nitroalkane	1.7895e+06	1	2.18939e+06	1990982	1	1	1	2.42968e+06	4638042	4.23668e+06	2.51114e+06	4.38728e+06	2.35823e+06	4521327	4463929	2.81563e+06	4.33369e+06	1	1	1	3.62464e+06	1	4.10322e+06	1	4429755	5.7425	163.069	C6 H13 N O2 S	CPD-12392
1045	CDP-D-GLUCOSE	CDP-alpha-D-glucose	0	an NDP-&alpha;-D-glucose // a CDP-sugar	243350	230495	169576	132218	112738	173983	202259	417346	581390	304419	174774	654719	359591	190233	228271	130875	135042	138121	137068	279875	178371	170973	163869	200879	801066	15.2048	563.054	C15 H23 N3 O16 P2	CDP-D-GLUCOSE
1046	CPD-3001	bracteatin	0	an aurone	1	156326	128209	87583	696830	89591.8	109690	831510	482399	2.40713e+06	2.14288e+06	3494740	1	2.00368e+06	2.32864e+06	4.03286e+06	1.83842e+06	2.2228e+06	1.88432e+06	2400663	731207	2.67325e+06	924636	1.13944e+06	2.11792e+06	5.61435	301.035	C15 H9 O7	CPD-3001
1047	CPD-8736	gamma-terpinene	0	a monoterpenoid	506993	1	679675	147502	1.06228e+06	948537	768207	1	202050	208661	132820	191709	205815	172693	1	188965	146400	387604	124456	149193	94822.3	181856	1	158903	189434	6.22476	136.125	C10 H16	CPD-8736
1048	CPD-18134	iso-arabidopyl alcohol	arabidopyrone biosynthesis	a phenylpropanoid	476434	477004	348448	393109	618101	653945	418871	408305	444856	1	1.13865e+06	1.06322e+06	1	1	920488	1199559	1.27887e+06	702335	731121	499838	400523	690001	645464	621371	587043	1.22	195.029	C9 H7 O5	CPD-18134
1049	CPD-1102	1-O-(indol-3-ylacetyl)-beta-D-glucose	indole-3-acetate activation II // indole-3-acetate inactivation IX // superpathway of indole-3-acetate conjugate biosynthesis	a small molecule	1.54006e+06	1.16103e+06	1.00911e+06	1	1186122	667231	1.1265e+06	2.36267e+06	1	1	1	873329	763721	648002	812410	959488	860018	933447	748162	640258	2499989	708445	3.12033e+06	3491542	833329	8.34143	337.117	C16 H19 N O7	CPD-1102
1050	CPDQT-425	indol-3-ylmethyl-glutathione	indole glucosinolate activation (herbivore attack) // glutathione-mediated detoxification II	an indole-phytoalexin // a glutathione-<i>S</i>-conjugate	3436434	557842	690060	138825	4872276	770952	86908.3	901280	2.06408e+06	195056	343538	376964	168309	1	357098	1.10438e+06	2.40471e+06	406283	2.27144e+06	4.00766e+06	593212	1.6817e+06	337419	570640	517067	7.3375	435.144	C19 H23 N4 O6 S	CPDQT-425
1051	4-P-PANTOTHENATE	(R)-4'-phosphopantothenate	phosphopantothenate biosynthesis I // superpathway of coenzyme A biosynthesis II (plants) // phosphopantothenate biosynthesis II // coenzyme A biosynthesis II (eukaryotic) // coenzyme A biosynthesis I (prokaryotic) // superpathway of pantothenate and coenzymeA biosynthesis	a small molecule	464180	384871	1	1	364133	197465	346695	279505	179550	1	1	261196	1	1	160842	393057	407167	418172	436367	228165	164766	1	1	1	1	1.21	296.055	C9 H15 N O8 P	4-P-PANTOTHENATE
1052	5-HYDROXY-CONIFERALDEHYDE	5-hydroxy-coniferaldehyde	ferulate and sinapate biosynthesis // phenylpropanoid biosynthesis	a phenylpropanoid	1	513451	713344	436862	253295	304812	290188	1	172868	277414	337608	146405	1	151567	135220	498630	118867	251621	232632	417947	290674	172882	105087	1	655089	3.90857	194.058	C10 H10 O4	5-HYDROXY-CONIFERALDEHYDE
1053	CPD-8848	(6E,10E)-geranyllinalool	(<i>E,E</i>)-4,8,12-trimethyltrideca-1,3,7,11-tetraene biosynthesis	a diterpenoid	1	1	1	1	12915371	1	1	7.74312e+06	7253360	6.67557e+06	26855994	1	18227078	2.71399e+06	9242478	1	1	30560618	20459372	1	13097784	11925754	9926097	1	1	16.9362	290.261	C20 H34 O	CPD-8848
1054	MANNITOL	D-mannitol	mannitol biosynthesis // phosphate acquisition // mannitol degradation II	a hexitol	3.19253e+06	2326588	4186515	6137913	7.5739e+06	1.52093e+06	2340895	8453610	1	1	1.63546e+06	1323632	1	1	955668	4.04231e+06	2.19423e+06	357993	991284	915788	532823	557669	1.06489e+06	1	1	1.45	182.08	C6 H14 O6	MANNITOL
1055	CPD-6501	benzyl acetate	volatile benzenoid biosynthesis I (ester formation)	an acetyl ester	482409	788569	1.51399e+06	1.11104e+06	322793	2627664	3149851	5.03138e+06	2.05303e+06	296902	2381514	3441733	2.50716e+06	2794311	3.1633e+06	5305821	4333110	3.80083e+06	3912241	3.64361e+06	3.19763e+06	2.83655e+06	3.16678e+06	2.9643e+06	2.56109e+06	1.8536	150.068	C9 H10 O2	CPD-6501
1056	CPD-8739	alpha-cubebene	0	a sesquiterpenoid	4770670	3.95063e+06	3.30021e+06	3.14313e+06	3.5297e+06	3.66427e+06	3.30916e+06	3837965	1.94055e+06	1	121061	1	184570	405046	188198	1	1	145027	163331	600692	528297	331211	236790	1630484	1.89835e+06	5.44619	204.189	C15 H24	CPD-8739
1057	CPD-10900	isorhamnetin 3-sulfate	flavonol glucosylation I // quercetin sulfate biosynthesis // superpathway of flavones and derivatives biosynthesis	a flavonol derivative	1	80395.8	1	1	1	562311	380234	212308	396932	339401	717759	442632	295095	293377	140078	1.88429e+06	523411	455168	2.27916e+06	1.69709e+06	431212	302575	470204	652713	1	1.94	393.999	C16 H10 O10 S	CPD-10900
1058	CPD-13510	sakuranin	flavonol glucosylation I	a flavonol derivative	1	1	318763	711807	286136	2.24041e+06	1.32563e+06	1	303354	810922	717829	260483	846807	168163	799475	214510	270663	1	149368	220004	69738.4	810960	1	73996.9	1	3.26368	448.139	C22 H24 O10	CPD-13510
1059	DEACETOXYVINDOLINE	deacetoxyvindoline	vindoline, vindorosine and vinblastine biosynthesis	a small molecule	1	439231	142468	1	1	1	393700	1	1	348838	1	245943	1	153391	180462	677858	1.33488e+06	1	2.95876e+06	809938	669331	477814	502724	1	646984	1.65	399.229	C23 H31 N2 O4	DEACETOXYVINDOLINE
1060	CPD-7137	pelargonidin-3,5-di-O-beta-D-glucoside	pelargonidin diglucoside biosynthesis (acyl-glucose dependent) // anthocyanin biosynthesis // salvianin biosynthesis // superpathway of anthocyanin biosynthesis (from pelargonidin 3-O-glucoside)	an anthocyanidin 3,5-di-<i>O</i>-&beta;-D-glucoside	1	1	1	1	261191	302050	283109	1	296297	325864	331084	298784	275739	284273	286471	331841	309605	304423	311450	331002	321811	335082	384173	347929	288211	25.31	594.159	C27 H30 O15	CPD-7137
1061	CPD-13573	zealexin A1	zealexin biosynthesis	a zealexin	2545506	2.83364e+06	2.18957e+06	2.09344e+06	2.65504e+06	2.18539e+06	2.84822e+06	3501368	2760151	2064717	1.60807e+06	2757663	962080	2.14067e+06	2.2324e+06	1	3.9026e+06	8478549	4518445	4.34652e+06	3.25742e+06	2427950	554398	443072	846642	1.88125	233.155	C15 H21 O2	CPD-13573
1062	CPD-14932	N10-formyldihydrofolate	tetrahydrofolate biosynthesis // superpathway of tetrahydrofolate biosynthesis // tetrahydrofolate biosynthesis II // superpathway of pyrimidine deoxyribonucleotides <i>de novo</i> biosynthesis (<i>E. coli</i>) // L-phenylalanine degradation V	an <i>N</i><sup>10</sup>-formyl-7,8-dihydrofolate	1	1	149196	163894	183742	84742	410190	768414	2.01194e+06	1.38262e+06	1.05645e+06	2.20114e+06	1.91251e+06	1292816	1.71694e+06	342820	1076996	379364	1.48603e+06	197488	222214	1	1742841	2.20946e+06	2507491	7.31	469.136	C20 H19 N7 O7	CPD-14932
1063	CPD-11226	(indol-3-yl)acetyl-glycine	0	an indole derivative // a modified amino acid	1	1	1	1	1	1	1	135943	261087	1	1	154816	1	1	1	666611	720133	1.11881e+06	1.35266e+06	270446	196258	100493	116585	177232	1	1.71	231.076	C12 H11 N2 O3	CPD-11226
1064	PHYTOL	phytol	chlorophyll <i>a</i> degradation I // chlorophyll <i>a</i> degradation III // chlorophyll <i>a</i> degradation II // phosphate acquisition // wax esters biosynthesis I // alkane oxidation // wax esters biosynthesis II // phytol salvage pathway	a long-chain primary alcohol	130624	171213	1	1	361104	222784	203238	202522	246095	181845	239117	299201	197771	128968	179681	404869	732671	343598	547146	132017	137561	1	198747	213647	1	19.0229	296.309	C20 H40 O	PHYTOL
1065	3-KETOLACTOSE	3'-ketolactose	0	a carbohydrate derivative	307559	513491	215547	110076	122195	173490	317762	946218	1.33407e+06	156264	749660	1.7714e+06	830597	1.10914e+06	1.68191e+06	139715	3.52017e+06	114533	138593	2576900	1.87016e+06	1713059	1.43919e+06	1.23911e+06	1.09693e+06	5.0884	340.099	C12 H20 O11	3-KETOLACTOSE
1066	SEROTONIN	serotonin	serotonin and melatonin biosynthesis // hydroxycinnamic acid serotonin amides biosynthesis	a 2-arylethylamine	2975404	1.87806e+06	2.44715e+06	1.70634e+06	2.38421e+06	1	3.8167e+06	2.1339e+06	2.35999e+06	1.21454e+06	1.6363e+06	2.26606e+06	1.11739e+06	976534	532340	104623	1887567	162375	99377.4	1.14958e+06	379851	1	591692	187231	455861	2.96696	177.103	C10 H13 N2 O	SEROTONIN
1067	CPD-8723	dehydroabietadiene-diol	phosphate acquisition // dehydroabietic acid biosynthesis // superpathway of diterpene resin acids biosynthesis	a diterpenoid // an alcohol	3.04514e+06	3.52026e+06	4163098	4115317	7.65407e+06	5875105	6.61847e+06	1	1	1	1	1	1	1	1	1	1	1	1	1	5308260	1	2.97981e+06	1	3.22871e+06	13.637	302.225	C20 H30 O2	CPD-8723
1068	CPD-394	N-methylputrescine	N-methyl-&Delta;<sup>1</sup>-pyrrolinium cation biosynthesis // superpathway of nicotine biosynthesis // superpathway of hyoscyamine and scopolamine biosynthesis	an aliphatic amine	1	1	1	1	1	1	1	1	1	1	1	1	1	1	1	1	125945	1	173339	126877	88514.8	227118	188417	167570	233256	5.47	104.129	C5 H16 N2	CPD-394
1069	CPD-12399	(E)-1-(glutathion-S-yl)-N-hydroxy-omega-(methylsulfanyl)heptan-1-imine	glutathione-mediated detoxification II // glucosinolate biosynthesis from tetrahomomethionine	an (<i>E</i>)-1-(glutathion-<i>S</i>-yl)-<i>N</i>-hydroxy-&omega;-(methylsulfanyl)alkan-1-imine	126634	1	1	1	1	1	180000	83357.6	1	1	91828.1	1	1	1	1	112553	1	137950	163231	163582	98971.8	1	1	1	1	1.24	479.168	C18 H31 N4 O7 S2	CPD-12399
1070	CPD-6123	1-(3-aminopropyl)-pyrrolinium	spermine and spermidine degradation II	a small molecule	455454	112636	200024	1	5.18005e+06	3951053	4.55455e+06	7.5337e+06	3.72404e+06	1.0685e+06	459581	884063	633672	733888	785969	871041	586271	1.04393e+06	728246	379053	857635	1192915	950604	1.26726e+06	1.09241e+06	5.11209	128.131	C7 H16 N2	CPD-6123
1071	CPD-5541	phenylmethanesulfonyl fluoride	0	a small molecule	143264	473065	147341	619070	280304	429731	493213	522944	255417	1	1	1	1	1	1	1	1	1	1	471892	425334	494482	481444	1	1	1.19769	174.016	C7 H7 F O2 S	CPD-5541
1072	CPD-14944	3,7,3',5'-tetramethylmyricetin	flavonol glucosylation I // polymethylated myricetin biosynthesis (tomato)	a flavonol derivative	342682	405287	225662	179118	1	342514	425980	558253	1	121208	376489	432018	153415	224148	384873	489306	700871	1	515707	1	480781	420675	472944	335651	292307	1.31	374.101	C19 H18 O8	CPD-14944
1073	EDTA	EDTA	0	a non-metabolic compound	1.6396e+06	1114096	790588	137532	1.88848e+06	958988	852721	1.38574e+06	836228	885895	1060237	1.54386e+06	526081	304777	941804	663941	169457	263323	280632	125318	458584	707654	1	1	450048	2.68957	290.079	C10 H14 N2 O8	EDTA
1074	CPD-7192	(22alpha)-hydroxy-cholestanol	0	a triterpenoid	465777	1	730173	6.88447e+06	257237	3.36099e+06	460393	180722	310296	406876	771963	488657	487375	617679	260884	517215	526866	445834	496098	1	980244	1.72624e+06	1.03128e+06	1.59226e+06	1	16.7105	404.368	C27 H48 O2	CPD-7192
1075	CPD-4562	formononetin-7-O-glucoside-6''-malonate	formononetin conjugates interconversion // superpathway of formononetin derivative biosynthesis	an isoflavone	1	1	1	1	254532	125849	241571	197384	1	268742	1	165793	1	1	164904	1	132817	1	1	344358	154192	347466	1	1	317480	4.32	515.114	C25 H23 O12	CPD-4562
1076	CPD-9459	oleanolate	oleanolate biosynthesis // saponin biosynthesis III // ginsenosides biosynthesis // saponin biosynthesis II	a triterpenoid	1	1	1.46187e+06	1.40841e+06	1	3.32479e+06	2.88518e+06	1	1	1166126	1.35075e+06	1065290	1.70496e+06	507177	677918	902840	793122	1.17983e+06	1786278	1.19338e+06	856418	1571289	650295	1.4417e+06	975511	11.465	455.353	C30 H47 O3	CPD-9459
1077	CPD-6225	gibberellin A28	0	a gibberellin	1	124903	119833	1	118041	85896.8	105680	346112	789814	683337	930056	1.0422e+06	972408	870304	1.0657e+06	1.05559e+06	796719	993832	1	752753	882712	1.01992e+06	836760	833636	1.03353e+06	13.2741	391.142	C20 H23 O8	CPD-6225
1078	CPD-6161	o-topolin	0	a small molecule	1.62271e+06	1.75383e+06	1.02903e+06	318166	1333936	1	1	183085	274596	1	1	1	1	1	1	361417	1	1	328613	603008	216216	228661	1	1	1	6.00083	243.115	C12 H13 N5 O	CPD-6161
1079	CPD-14453	isoscopoletin	esculetin modification	a simple coumarin	506055	538553	1	1	586673	102834	526870	529651	1	5.51649e+06	13217862	8.14134e+06	10004055	10392567	4978219	5854575	1.7399e+06	4.51742e+06	11510116	8531211	7.07333e+06	7392575	9903769	11040378	4817366	3.06409	192.038	C10 H8 O4	CPD-14453
1080	CPD-9847	cinchonine	cinchona alkaloids biosynthesis	an alkaloid	1.06968e+06	554705	545792	491034	2.34421e+06	1.4573e+06	1.74496e+06	2.00929e+06	775715	444769	756772	360989	917818	553673	826950	2.26076e+06	1.49002e+06	766204	904494	304129	570636	271767	2.04721e+06	2119189	1	9.625	295.178	C19 H23 N2 O	CPD-9847
1081	CPD-15818	aldehydo-D-ribose	ceramide degradation	D-ribose	3.08771e+06	2633436	2.46515e+06	1.60018e+06	598701	93993.3	524330	808474	176096	764528	1	364365	468284	831831	125247	2.34082e+06	398973	1.22223e+06	1.2731e+06	1.8161e+06	1.82849e+06	572619	1504852	1.42727e+06	1.47526e+06	2.02125	150.053	C5 H10 O5	CPD-15818
1082	PHTHALATE	phthalate	0	a small molecule	2.48639e+06	2.18536e+06	1.802e+06	1.83914e+06	2036664	1.68113e+06	2331362	2.38773e+06	2.61375e+06	2.17268e+06	1.78098e+06	1	1526362	1464092	1554581	3.18477e+06	2.0733e+06	3.41028e+06	2.30656e+06	2.09147e+06	1.40596e+06	2.33715e+06	2.32347e+06	954425	2238555	0.91	164.011	C8 H4 O4	PHTHALATE
1083	CPD-15779	2-(2-methylpyridin-3-yl)ethanol	0	a pyridine	83091584	84335664	70050368	61173344	266676	73228640	2.8916e+06	122908536	73068104	65975232	941273	1.3885e+06	980361	915073	1.55519e+06	967616	37584480	4384176	4.03648e+06	25175872	11644877	1.83911e+06	1446310	16791120	1.65846e+06	2.15	137.085	C8 H11 N O	CPD-15779
[truncated: 2,798 more rows]

## Sheet: Tab S2 - Volcano cpd
Compound	name	Log FC ([NaCl] vs [Control]) : Normalized	Log FC ([NaCl + Alga] vs [Control]) : Normalized	Log FC ([NaCl + HX] vs [Control]) : Normalized	Log FC ([NaCl + Mix] vs [Control]) : Normalized
CPD-14426	(7Z,10Z,13Z,16Z,19Z)-docosapentaenoyl-CoA	-4	0.236528	-0.0347901	0.567879
CPD-16599	avenacin A-2	1.63972	1.08125	0.0770634	0.513064
CPD-11520	3-oxo-2-(cis-2'-pentenyl)-cyclopentane-1-(3-oxooctanoyl)-CoA		4		4
[truncated: 606 more rows]

## Sheet: Tab S3 - pathways
biosynthesis									Secondary metabolite syn									Lipids and fatty acids syn									Hormones syn
[truncated: 347 more rows]
